# Supplementary material for: Genome-wide and single-base resolution DNA methylomes of the Pacific oyster Crassostrea gigas provide insight into the evolution of invertebrate CpG methylation
Source: BMC Genomics. 2014 Dec 16;15(1):1119. doi: 10.1186/1471-2164-15-1119 (PMC4378273; doi:10.1186/1471-2164-15-1119)
Supplement: Supplementary file 2 — Additional file 2: Table S3: GO enrichment for genes originating in LCA of cellular organisms (i.e. genes from phylostratum 1 of figure four). Table S4. GO enrichment for genes originating in LCA of eukaryotes (i.e. genes from phylostratum 2 of figure four). Table S5. Species used in the phylostratigraphic analysis. (XLSX 186 KB) [file 12864_2014_6875_MOESM2_ESM.xlsx]

## Sheet: Table S3
Table S3. GO enrichment for genes originating in LCA of cellular organisms (i.e. genes from phylostratum 1 of figure 4).
GO ID	Term name	GO level	Adjusted p-value	Gene number
Biological process
GO:0008152	metabolic process	2	1.48307e-64	2646
GO:0006811	ion transport	4	2.72679e-25	341
GO:0055114	oxidation-reduction process	3	7.4329e-24	445
GO:0042180	cellular ketone metabolic process	4	4.91029e-16	138
GO:0019752	carboxylic acid metabolic process	6	4.98238e-16	136
GO:0006520	cellular amino acid metabolic process	4	5.64584e-13	101
GO:0044281	small molecule metabolic process	3	8.68318e-13	327
GO:0044106	cellular amine metabolic process	5	7.28065e-12	103
GO:0044238	primary metabolic process	3	1.25098e-11	1816
GO:0006470	protein dephosphorylation	6	3.82547e-09	112
GO:0051186	cofactor metabolic process	4	1.08353e-07	46
GO:0034660	ncRNA metabolic process	6	1.53322e-07	77
GO:0006399	tRNA metabolic process	7	1.64777e-07	70
GO:0016311	dephosphorylation	6	1.66368e-07	114
GO:0030001	metal ion transport	6	1.71984e-07	124
GO:0006629	lipid metabolic process	4	3.12817e-07	125
GO:0034641	cellular nitrogen compound metabolic process	4	1.05897e-06	749
GO:0051188	cofactor biosynthetic process	5	1.47876e-06	36
GO:0043933	macromolecular complex subunit organization	4	1.69525e-06	74
GO:0043039	tRNA aminoacylation	6	1.69525e-06	50
GO:0034621	cellular macromolecular complex subunit organization	5	2.43593e-06	73
GO:0006418	tRNA aminoacylation for protein translation	6	4.11815e-06	48
GO:0065003	macromolecular complex assembly	5	6.30627e-06	69
GO:0006732	coenzyme metabolic process	5	7.38834e-06	37
GO:0006812	cation transport	5	9.69926e-06	152
GO:0042221	response to chemical stimulus	3	1.44102e-05	47
GO:0009116	nucleoside metabolic process	5	1.48278e-05	29
GO:0034622	cellular macromolecular complex assembly	6	1.98577e-05	66
GO:0006725	cellular aromatic compound metabolic process	4	3.0749e-05	34
GO:0006334	nucleosome assembly	6	3.33165e-05	45
GO:0006807	nitrogen compound metabolic process	3	3.96028e-05	804
GO:0009108	coenzyme biosynthetic process	6	4.46398e-05	29
GO:0022607	cellular component assembly	4	7.40853e-05	70
GO:0006066	alcohol metabolic process	4	7.44892e-05	61
GO:0006979	response to oxidative stress	4	9.16116e-05	41
GO:0044237	cellular metabolic process	3	0.000108021	1438
GO:0044085	cellular component biogenesis	3	0.000119045	80
GO:0071844	cellular component assembly at cellular level	5	0.000208543	67
GO:0005996	monosaccharide metabolic process	5	0.000316748	43
GO:0071103	DNA conformation change	3	0.000346109	46
GO:0015672	monovalent inorganic cation transport	6	0.000389445	100
GO:0019438	aromatic compound biosynthetic process	5	0.000395937	20
GO:0006259	DNA metabolic process	5	0.00048652	118
GO:0006457	protein folding	6	0.00048652	67
GO:0006813	potassium ion transport	7	0.000585371	55
GO:0019318	hexose metabolic process	6	0.000645515	41
GO:0018130	heterocycle biosynthetic process	5	0.000969707	95
GO:0042558	pteridine-containing compound metabolic process	4	0.000989962	18
GO:0044275	cellular carbohydrate catabolic process	5	0.00115403	24
GO:0046164	alcohol catabolic process	5	0.00115403	24
GO:0006796	phosphate metabolic process	5	0.001384	330
GO:0090304	nucleic acid metabolic process	5	0.00155636	545
GO:0042559	pteridine-containing compound biosynthetic process	5	0.00160948	17
GO:0006816	calcium ion transport	8	0.00181396	23
GO:0009451	RNA modification	5	0.00292683	18
GO:0006139	nucleobase, nucleoside, nucleotide and nucleic acid metabolic process	4	0.00310422	668
GO:0006281	DNA repair	6	0.00413009	60
GO:0044271	cellular nitrogen compound biosynthetic process	5	0.00430317	118
GO:0009119	ribonucleoside metabolic process	6	0.004352	15
GO:0000271	polysaccharide biosynthetic process	5	0.004352	10
GO:0033013	tetrapyrrole metabolic process	4	0.004352	10
GO:0006777	Mo-molybdopterin cofactor biosynthetic process	7	0.00585797	12
GO:0009308	amine metabolic process	4	0.00670972	148
GO:0046942	carboxylic acid transport	6	0.00706291	14
GO:0006284	base-excision repair	7	0.00818404	9
GO:0033014	tetrapyrrole biosynthetic process	5	0.00818404	9
GO:0006004	fucose metabolic process	7	0.00961602	11
GO:0071822	protein complex subunit organization	5	0.0102603	29
GO:0006950	response to stress	3	0.01142	186
GO:0006835	dicarboxylic acid transport	7	0.01142	13
GO:0006333	chromatin assembly or disassembly	8	0.0118755	47
GO:0046394	carboxylic acid biosynthetic process	6	0.012058	27
GO:0006814	sodium ion transport	7	0.0120964	33
GO:0006006	glucose metabolic process	7	0.0129495	22
GO:0006213	pyrimidine nucleoside metabolic process	6	0.015001	8
GO:0033692	cellular polysaccharide biosynthetic process	6	0.015001	8
GO:0009063	cellular amino acid catabolic process	5	0.0184364	12
GO:0009069	serine family amino acid metabolic process	5	0.0184364	12
GO:0034637	cellular carbohydrate biosynthetic process	5	0.018753	14
GO:0045454	cell redox homeostasis	4	0.020724	37
GO:0044283	small molecule biosynthetic process	4	0.0228743	114
GO:0006810	transport	3	0.0235403	734
GO:0051179	localization	2	0.0251577	739
GO:0006007	glucose catabolic process	8	0.0251577	17
GO:0006817	phosphate transport	7	0.0281636	7
GO:0009220	pyrimidine ribonucleotide biosynthetic process	8	0.0281636	7
GO:0046131	pyrimidine ribonucleoside metabolic process	7	0.0281636	7
GO:0046174	polyol catabolic process	6	0.0281636	7
GO:0034470	ncRNA processing	6	0.028522	29
GO:0006071	glycerol metabolic process	6	0.0293536	11
GO:0009156	ribonucleoside monophosphate biosynthetic process	8	0.0293536	11
GO:0055085	transmembrane transport	3	0.0301734	296
GO:0005975	carbohydrate metabolic process	4	0.0315408	254
GO:0006325	chromatin organization	7	0.032599	51
GO:0006461	protein complex assembly	5	0.035987	24
GO:0006270	DNA-dependent DNA replication initiation	6	0.0406116	9
GO:0009168	purine ribonucleoside monophosphate biosynthetic process	9	0.0406116	9
GO:0006544	glycine metabolic process	6	0.0406116	9
GO:0042364	water-soluble vitamin biosynthetic process	6	0.0406116	9
GO:0051276	chromosome organization	6	0.041056	55
GO:0032787	monocarboxylic acid metabolic process	7	0.0414687	25
GO:0051258	protein polymerization	7	0.0415677	19
GO:0072528	pyrimidine-containing compound biosynthetic process	6	0.0423295	14
GO:0008033	tRNA processing	7	0.0423295	22
GO:0006221	pyrimidine nucleotide biosynthetic process	7	0.0463666	12
Cellular component
GO:0030312	external encapsulating structure	3	2.3827e-08	37
GO:0030313	cell envelope	4	4.68358e-07	31
GO:0044462	external encapsulating structure part	3	4.68358e-07	31
GO:0030288	outer membrane-bounded periplasmic space	4	7.48011e-07	30
GO:0000786	nucleosome	4	0.00012348	42
GO:0071944	cell periphery	3	0.000131701	127
GO:0034703	cation channel complex	5	0.000218532	44
GO:0030054	cell junction	5	0.000608074	19
GO:0008076	voltage-gated potassium channel complex	5	0.00136644	39
GO:0005921	gap junction	7	0.00266549	16
GO:0015629	actin cytoskeleton	6	0.0101453	35
GO:0000785	chromatin	5	0.0280235	44
GO:0016459	myosin complex	4	0.0423295	22
Molecular function
GO:0003824	catalytic activity	2	4.86433e-142	2981
GO:0016491	oxidoreductase activity	3	9.92201e-45	622
GO:0016787	hydrolase activity	3	4.20987e-44	1197
GO:0048037	cofactor binding	3	8.33437e-32	207
GO:0015276	ligand-gated ion channel activity	7	3.43328e-31	178
GO:0022836	gated channel activity	6	3.14907e-30	231
GO:0005230	extracellular ligand-gated ion channel activity	8	1.23201e-29	171
GO:0005216	ion channel activity	6	1.6262e-28	276
GO:0005215	transporter activity	2	2.71587e-20	565
GO:0015075	ion transmembrane transporter activity	5	5.4659e-20	385
GO:0022891	substrate-specific transmembrane transporter activity	4	2.54621e-19	394
GO:0016788	hydrolase activity, acting on ester bonds	4	1.72721e-18	345
GO:0022857	transmembrane transporter activity	3	3.31869e-18	414
GO:0022892	substrate-specific transporter activity	3	8.01208e-17	417
GO:0050662	coenzyme binding	4	8.55943e-17	125
GO:0030554	adenyl nucleotide binding	5	2.3382e-16	655
GO:0005524	ATP binding	7	2.8536e-16	654
GO:0042578	phosphoric ester hydrolase activity	5	3.63817e-12	171
GO:0000166	nucleotide binding	3	8.96847e-12	863
GO:0016791	phosphatase activity	6	2.21368e-11	145
GO:0016741	transferase activity, transferring one-carbon groups	4	5.01337e-11	104
GO:0030170	pyridoxal phosphate binding	4	7.4086e-11	58
GO:0019842	vitamin binding	3	2.29158e-10	75
GO:0008168	methyltransferase activity	5	5.17496e-10	97
GO:0016614	oxidoreductase activity, acting on CH-OH group of donors	4	5.20652e-10	61
GO:0004725	protein tyrosine phosphatase activity	8	2.3359e-09	97
GO:0004721	phosphoprotein phosphatase activity	7	7.51792e-09	115
GO:0017076	purine nucleotide binding	4	2.88841e-08	790
GO:0050660	flavin adenine dinucleotide binding	5	3.10703e-08	61
GO:0035639	purine ribonucleoside triphosphate binding	6	5.22444e-08	786
GO:0005231	excitatory extracellular ligand-gated ion channel activity	9	6.73287e-08	47
GO:0004970	ionotropic glutamate receptor activity	7	2.89351e-07	32
GO:0005234	extracellular-glutamate-gated ion channel activity	10	2.89351e-07	32
GO:0005261	cation channel activity	7	4.94217e-07	102
GO:0016746	transferase activity, transferring acyl groups	4	7.03238e-07	92
GO:0016798	hydrolase activity, acting on glycosyl bonds	4	8.03221e-07	102
GO:0016818	hydrolase activity, acting on acid anhydrides, in phosphorus-containing anhydrides	5	9.53168e-07	367
GO:0017111	nucleoside-triphosphatase activity	7	1.05897e-06	363
GO:0016209	antioxidant activity	2	1.09538e-06	51
GO:0016462	pyrophosphatase activity	6	1.13063e-06	366
GO:0016817	hydrolase activity, acting on acid anhydrides	4	2.28773e-06	369
GO:0016740	transferase activity	3	3.34882e-06	687
GO:0051536	iron-sulfur cluster binding	4	4.49416e-06	38
GO:0016616	oxidoreductase activity, acting on the CH-OH group of donors, NAD or NADP as acceptor	5	7.38834e-06	37
GO:0004518	nuclease activity	5	1.26684e-05	98
GO:0016763	transferase activity, transferring pentosyl groups	5	1.69251e-05	43
GO:0016853	isomerase activity	3	1.75884e-05	60
GO:0004553	hydrolase activity, hydrolyzing O-glycosyl compounds	5	1.98577e-05	91
GO:0016769	transferase activity, transferring nitrogenous groups	4	1.98577e-05	26
GO:0016747	transferase activity, transferring acyl groups other than amino-acyl groups	5	2.0301e-05	75
GO:0004536	deoxyribonuclease activity	6	2.78148e-05	30
GO:0008233	peptidase activity	4	4.6252e-05	251
GO:0070011	peptidase activity, acting on L-amino acid peptides	5	5.46642e-05	241
GO:0016830	carbon-carbon lyase activity	4	7.89599e-05	30
GO:0004601	peroxidase activity	3	9.16116e-05	41
GO:0016876	ligase activity, forming aminoacyl-tRNA and related compounds	5	9.30544e-05	51
GO:0004386	helicase activity	8	0.000119045	116
GO:0004520	endodeoxyribonuclease activity	7	0.000120456	27
GO:0004812	aminoacyl-tRNA ligase activity	6	0.000136632	50
GO:0003950	NAD+ ADP-ribosyltransferase activity	6	0.000169667	36
GO:0051287	NAD binding	4	0.000183753	34
GO:0008236	serine-type peptidase activity	5	0.000219847	55
GO:0042623	ATPase activity, coupled	9	0.000229126	126
GO:0008324	cation transmembrane transporter activity	6	0.000290887	198
GO:0008415	acyltransferase activity	6	0.000306457	51
GO:0004563	beta-N-acetylhexosaminidase activity	7	0.000310868	18
GO:0046943	carboxylic acid transmembrane transporter activity	6	0.000395937	20
GO:0016888	endodeoxyribonuclease activity, producing 5'-phosphomonoesters	8	0.000463071	22
GO:0004091	carboxylesterase activity	5	0.00048652	24
GO:0008237	metallopeptidase activity	6	0.000571032	127
GO:0008484	sulfuric ester hydrolase activity	5	0.000608074	19
GO:0015929	hexosaminidase activity	6	0.000608074	19
GO:0005343	organic acid:sodium symporter activity	6	0.000608074	19
GO:0016887	ATPase activity	8	0.000736836	151
GO:0008026	ATP-dependent helicase activity	10	0.000765909	79
GO:0016709	oxidoreductase activity, acting on paired donors, with incorporation or reduction of molecular oxygen, NADH or NADPH as one donor, and incorporation of one atom of oxygen	5	0.000778956	16
GO:0004527	exonuclease activity	6	0.000795534	42
GO:0004252	serine-type endopeptidase activity	6	0.000988503	43
GO:0016298	lipase activity	5	0.00103699	28
GO:0005267	potassium channel activity	8	0.00113799	53
GO:0004499	flavin-containing monooxygenase activity	6	0.00128366	15
GO:0016407	acetyltransferase activity	7	0.00128366	31
GO:0004519	endonuclease activity	6	0.00136644	39
GO:0004222	metalloendopeptidase activity	7	0.00140545	96
GO:0050661	NADP binding	4	0.00180566	19
GO:0005262	calcium channel activity	8	0.00180566	19
GO:0008107	galactoside 2-alpha-L-fucosyltransferase activity	8	0.00213049	14
GO:0004175	endopeptidase activity	6	0.00236091	173
GO:0008757	S-adenosylmethionine-dependent methyltransferase activity	6	0.00247956	26
GO:0008080	N-acetyltransferase activity	8	0.00296181	29
GO:0016893	endonuclease activity, active with either ribo- or deoxyribonucleic acids and producing 5'-phosphomonoesters	7	0.00337974	27
GO:0016884	carbon-nitrogen ligase activity, with glutamine as amido-N-donor	5	0.00356297	13
GO:0008172	S-methyltransferase activity	6	0.00356297	13
GO:0016410	N-acyltransferase activity	7	0.00388441	30
GO:0022843	voltage-gated cation channel activity	8	0.00400582	45
GO:0008483	transaminase activity	5	0.004352	10
GO:0004560	alpha-L-fucosidase activity	7	0.00585797	12
GO:0016705	oxidoreductase activity, acting on paired donors, with incorporation or reduction of molecular oxygen	4	0.00666374	42
GO:0016829	lyase activity	3	0.00731485	77
GO:0043565	sequence-specific DNA binding	5	0.00748091	162
GO:0051539	4 iron, 4 sulfur cluster binding	5	0.00818404	9
GO:0005506	iron ion binding	7	0.00818404	157
GO:0016627	oxidoreductase activity, acting on the CH-CH group of donors	4	0.00828731	28
GO:0004177	aminopeptidase activity	7	0.00961602	11
GO:0000036	acyl carrier activity	4	0.00961602	11
GO:0017153	sodium:dicarboxylate symporter activity	7	0.01142	13
GO:0016835	carbon-oxygen lyase activity	4	0.01142	13
GO:0005249	voltage-gated potassium channel activity	9	0.0124503	40
GO:0005244	voltage-gated ion channel activity	7	0.0141523	49
GO:0004497	monooxygenase activity	4	0.0141982	105
GO:0003913	DNA photolyase activity	5	0.015001	8
GO:0008898	homocysteine S-methyltransferase activity	7	0.015001	8
GO:0005415	nucleoside:sodium symporter activity	7	0.015001	8
GO:0016854	racemase and epimerase activity	4	0.015001	8
GO:0019205	nucleobase, nucleoside, nucleotide kinase activity	6	0.0164891	18
GO:0015298	solute:cation antiporter activity	7	0.0181123	16
GO:0031072	heat shock protein binding	4	0.0184364	36
GO:0004620	phospholipase activity	6	0.0193152	21
GO:0003707	steroid hormone receptor activity	6	0.0205078	30
GO:0016831	carboxy-lyase activity	5	0.0251577	17
GO:0015114	phosphate transmembrane transporter activity	8	0.0281636	7
GO:0005217	intracellular ligand-gated ion channel activity	8	0.0281636	7
GO:0015278	calcium-release channel activity	8	0.0281636	7
GO:0008173	RNA methyltransferase activity	6	0.0293536	11
GO:0048038	quinone binding	4	0.0293536	13
GO:0004198	calcium-dependent cysteine-type endopeptidase activity	8	0.0387109	16
GO:0016836	hydro-lyase activity	5	0.0406116	9
GO:0008081	phosphoric diester hydrolase activity	6	0.0414687	25
GO:0016772	transferase activity, transferring phosphorus-containing groups	4	0.0458067	327
GO:0004867	serine-type endopeptidase inhibitor activity	6	0.0458848	33
GO:0003995	acyl-CoA dehydrogenase activity	5	0.0463666	12
GO:0003993	acid phosphatase activity	7	0.0473524	10
GO:0008408	3'-5' exonuclease activity	7	0.0492817	17

## Sheet: Table S4
Table S4. GO enrichment for genes originating in LCA of eukaryotes (i.e. genes from phylostratum 2 of figure 4).
GO ID	Term name	GO level	Adjusted p-value	Gene number
Biological process
GO:0008104	protein localization	4	1.55797e-77	183
GO:0015031	protein transport	4	1.26974e-75	177
GO:0033036	macromolecule localization	3	8.79645e-70	189
GO:0044267	cellular protein metabolic process	5	3.72225e-65	480
GO:0051641	cellular localization	3	1.99171e-53	131
GO:0051649	establishment of localization in cell	3	1.39659e-51	127
GO:0046907	intracellular transport	4	9.47639e-50	121
GO:0044248	cellular catabolic process	4	1.95514e-49	110
GO:0034613	cellular protein localization	5	5.84419e-48	112
GO:0044237	cellular metabolic process	3	9.68474e-48	814
GO:0006886	intracellular protein transport	5	4.67752e-47	110
GO:0030163	protein catabolic process	5	2.08203e-46	70
GO:0044260	cellular macromolecule metabolic process	4	1.82112e-45	677
GO:0051603	proteolysis involved in cellular protein catabolic process	6	8.67534e-45	66
GO:0044265	cellular macromolecule catabolic process	5	4.12301e-43	69
GO:0007264	small GTPase mediated signal transduction	5	6.75711e-42	134
GO:0019538	protein metabolic process	4	4.01769e-37	513
GO:0006511	ubiquitin-dependent protein catabolic process	8	4.01769e-37	56
GO:0009057	macromolecule catabolic process	4	7.64382e-30	74
GO:0009056	catabolic process	3	1.78536e-29	120
GO:0006464	protein modification process	5	6.16702e-26	283
GO:0009987	cellular process	2	8.0914e-25	1305
GO:0043687	post-translational protein modification	6	1.71475e-24	34
GO:0043412	macromolecule modification	4	2.43798e-24	285
GO:0043170	macromolecule metabolic process	3	9.16363e-24	716
GO:0044238	primary metabolic process	3	6.90136e-23	861
GO:0009894	regulation of catabolic process	4	1.45858e-19	35
GO:0016192	vesicle-mediated transport	3	1.51789e-19	53
GO:0051056	regulation of small GTPase mediated signal transduction	5	7.11557e-19	58
GO:0043087	regulation of GTPase activity	6	6.16957e-18	32
GO:0006412	translation	5	3.35435e-17	98
GO:0032318	regulation of Ras GTPase activity	7	1.38066e-15	29
GO:0006468	protein phosphorylation	6	5.7599e-15	143
GO:0046578	regulation of Ras protein signal transduction	6	4.06887e-14	46
GO:0050790	regulation of catalytic activity	4	1.89206e-13	36
GO:0000278	mitotic cell cycle	4	2.00078e-13	21
GO:0022403	cell cycle phase	4	2.00078e-13	21
GO:0032313	regulation of Rab GTPase activity	8	4.65773e-12	22
GO:0009141	nucleoside triphosphate metabolic process	7	1.91374e-11	48
GO:0022402	cell cycle process	3	2.03745e-11	22
GO:0006996	organelle organization	5	1.03143e-10	73
GO:0071840	cellular component organization or biogenesis	2	5.53328e-10	92
GO:0009205	purine ribonucleoside triphosphate metabolic process	8	5.95658e-10	45
GO:0071841	cellular component organization or biogenesis at cellular level	3	7.06943e-10	86
GO:0007049	cell cycle	3	9.14484e-10	29
GO:0000087	M phase of mitotic cell cycle	5	9.91736e-10	20
GO:0007017	microtubule-based process	3	6.01411e-09	47
GO:0071842	cellular component organization at cellular level	4	6.18305e-09	79
GO:0016043	cellular component organization	3	1.18485e-08	83
GO:0009150	purine ribonucleotide metabolic process	7	1.68711e-08	46
GO:0051179	localization	2	3.39781e-08	361
GO:0006163	purine nucleotide metabolic process	6	8.42141e-08	54
GO:0006810	transport	3	1.44295e-07	355
GO:0072521	purine-containing compound metabolic process	5	3.10069e-07	56
GO:0006796	phosphate metabolic process	5	5.11483e-07	166
GO:0007018	microtubule-based movement	4	7.70795e-07	36
GO:0032012	regulation of ARF protein signal transduction	7	1.06554e-06	14
GO:0007067	mitosis	5	1.21838e-06	13
GO:0016071	mRNA metabolic process	6	1.24756e-06	18
GO:0007010	cytoskeleton organization	6	4.56888e-06	27
GO:0044282	small molecule catabolic process	4	5.69017e-06	39
GO:0006396	RNA processing	5	8.84376e-06	46
GO:0010605	negative regulation of macromolecule metabolic process	4	1.31743e-05	15
GO:0006650	glycerophospholipid metabolic process	5	1.70129e-05	15
GO:0008152	metabolic process	2	1.82428e-05	973
GO:0010467	gene expression	4	2.8339e-05	246
GO:0006397	mRNA processing	6	3.95298e-05	15
GO:2000113	negative regulation of cellular macromolecule biosynthetic process	6	4.13532e-05	14
GO:0032446	protein modification by small protein conjugation	7	4.5215e-05	23
GO:0006913	nucleocytoplasmic transport	6	5.29488e-05	26
GO:0016485	protein processing	6	6.00634e-05	7
GO:0051246	regulation of protein metabolic process	5	7.80738e-05	15
GO:0006644	phospholipid metabolic process	4	9.17701e-05	18
GO:0016567	protein ubiquitination	8	0.000122591	22
GO:0009117	nucleotide metabolic process	6	0.000250993	62
GO:0006888	ER to Golgi vesicle-mediated transport	5	0.000304305	8
GO:0032011	ARF protein signal transduction	7	0.000334628	7
GO:0006413	translational initiation	3	0.000353258	12
GO:0008380	RNA splicing	6	0.000402604	10
GO:0006497	protein lipidation	6	0.000402604	10
GO:0006139	nucleobase, nucleoside, nucleotide and nucleic acid metabolic process	4	0.000509842	297
GO:0046483	heterocycle metabolic process	4	0.000558218	64
GO:0046488	phosphatidylinositol metabolic process	6	0.000695373	13
GO:0006414	translational elongation	6	0.00082921	8
GO:0006357	regulation of transcription from RNA polymerase II promoter	7	0.000932075	13
GO:0045934	negative regulation of nucleobase, nucleoside, nucleotide and nucleic acid metabolic process	5	0.00100707	11
GO:0008654	phospholipid biosynthetic process	5	0.0010986	12
GO:0030036	actin cytoskeleton organization	4	0.0011266	13
GO:0006465	signal peptide processing	5	0.00116593	5
GO:0046474	glycerophospholipid biosynthetic process	6	0.00123827	9
GO:0016044	cellular membrane organization	3	0.00123827	9
GO:0048193	Golgi vesicle transport	4	0.00123827	9
GO:0055086	nucleobase, nucleoside and nucleotide metabolic process	4	0.00133512	65
GO:0006259	DNA metabolic process	5	0.00136763	56
GO:0006366	transcription from RNA polymerase II promoter	7	0.0018544	17
GO:0032312	regulation of ARF GTPase activity	8	0.00281192	7
GO:0044255	cellular lipid metabolic process	4	0.00294925	30
GO:0006839	mitochondrial transport	5	0.00396161	6
GO:0032268	regulation of cellular protein metabolic process	5	0.00433695	12
GO:0048519	negative regulation of biological process	2	0.00475601	16
GO:0000398	nuclear mRNA splicing, via spliceosome	7	0.00507401	5
GO:0006275	regulation of DNA replication	6	0.00517609	4
GO:0048523	negative regulation of cellular process	3	0.00539499	15
GO:0034641	cellular nitrogen compound metabolic process	4	0.00580129	307
GO:0006013	mannose metabolic process	7	0.00582445	7
GO:0006505	GPI anchor metabolic process	7	0.0068869	8
GO:0033043	regulation of organelle organization	4	0.0068869	8
GO:0034645	cellular macromolecule biosynthetic process	5	0.00698679	234
GO:0010629	negative regulation of gene expression	5	0.00720802	9
GO:0007346	regulation of mitotic cell cycle	5	0.00899703	6
GO:0010564	regulation of cell cycle process	4	0.00899703	6
GO:0006605	protein targeting	6	0.010071	11
GO:0006506	GPI anchor biosynthetic process	7	0.0111047	7
GO:0006518	peptide metabolic process	4	0.0111047	7
GO:0006635	fatty acid beta-oxidation	6	0.0134734	5
GO:0006302	double-strand break repair	7	0.0134734	5
GO:0030071	regulation of mitotic metaphase/anaphase transition	5	0.0134734	5
GO:0007265	Ras protein signal transduction	6	0.0151281	17
GO:0033365	protein localization to organelle	6	0.0159022	10
GO:0016481	negative regulation of transcription	6	0.0184775	8
GO:0033554	cellular response to stress	4	0.0184775	29
GO:0046836	glycolipid transport	6	0.0184775	4
GO:0006265	DNA topological change	4	0.0184775	4
GO:0045039	protein import into mitochondrial inner membrane	6	0.0184775	4
GO:0006417	regulation of translation	6	0.0184775	4
GO:0007034	vacuolar transport	5	0.0215701	3
GO:0008156	negative regulation of DNA replication	6	0.0215701	3
GO:0046080	dUTP metabolic process	9	0.0215701	3
GO:0016570	histone modification	6	0.0215701	3
GO:0009312	oligosaccharide biosynthetic process	5	0.0215701	3
GO:0018342	protein prenylation	7	0.0215701	3
GO:0042176	regulation of protein catabolic process	5	0.0215701	3
GO:0070925	organelle assembly	6	0.0215701	3
GO:0006448	regulation of translational elongation	7	0.0215701	3
GO:0017148	negative regulation of translation	6	0.0215701	3
GO:0042254	ribosome biogenesis	6	0.0236655	9
GO:0006887	exocytosis	4	0.026408	5
GO:0006476	protein deacetylation	7	0.0280143	7
GO:0017038	protein import	5	0.0280143	7
GO:0051726	regulation of cell cycle	4	0.0280143	7
GO:0006612	protein targeting to membrane	7	0.0280143	7
GO:0006662	glycerol ether metabolic process	5	0.0284093	6
GO:0016568	chromatin modification	8	0.0284093	6
GO:0032940	secretion by cell	3	0.0284093	6
GO:0006974	response to DNA damage stimulus	5	0.0294418	28
GO:0044249	cellular biosynthetic process	4	0.0334496	279
GO:0065008	regulation of biological quality	3	0.0354462	27
GO:0006575	cellular modified amino acid metabolic process	5	0.0414727	4
GO:0006260	DNA replication	6	0.0438662	22
GO:0018193	peptidyl-amino acid modification	6	0.0465165	5
GO:0009219	pyrimidine deoxyribonucleotide metabolic process	7	0.0465165	5
Cellular component
GO:0005622	intracellular	3	6.65435e-56	922
GO:0044424	intracellular part	3	5.54586e-45	510
GO:0044444	cytoplasmic part	4	8.73342e-44	202
GO:0005737	cytoplasm	4	3.11157e-37	252
GO:0032991	macromolecular complex	2	1.69146e-35	252
GO:0043229	intracellular organelle	3	9.51088e-32	401
GO:0030529	ribonucleoprotein complex	3	4.49344e-27	87
GO:0044446	intracellular organelle part	3	1.41643e-24	164
GO:0005840	ribosome	4	2.05116e-20	68
GO:0043234	protein complex	3	2.58404e-19	161
GO:0043231	intracellular membrane-bounded organelle	4	2.64471e-17	284
GO:0031090	organelle membrane	3	3.41393e-17	59
GO:0043232	intracellular non-membrane-bounded organelle	4	3.83888e-16	139
GO:0030117	membrane coat	4	1.21184e-13	24
GO:0012505	endomembrane system	3	3.13368e-11	42
GO:0044428	nuclear part	4	3.24248e-09	43
GO:0005875	microtubule associated complex	4	4.59528e-09	21
GO:0000502	proteasome complex	4	1.77017e-08	17
GO:0030286	dynein complex	5	6.41665e-08	18
GO:0005783	endoplasmic reticulum	5	1.90512e-07	36
GO:0005839	proteasome core complex	4	3.04856e-07	14
GO:0044432	endoplasmic reticulum part	4	9.2784e-07	20
GO:0015630	microtubule cytoskeleton	6	2.23716e-06	30
GO:0031974	membrane-enclosed lumen	2	2.39648e-06	29
GO:0005681	spliceosomal complex	4	2.76534e-06	9
GO:0005634	nucleus	5	2.79591e-06	183
GO:0044431	Golgi apparatus part	4	2.9844e-06	18
GO:0005789	endoplasmic reticulum membrane	4	3.67951e-06	19
GO:0000151	ubiquitin ligase complex	4	1.31743e-05	15
GO:0005743	mitochondrial inner membrane	5	2.8339e-05	18
GO:0044464	cell part	2	3.97955e-05	1187
GO:0030118	clathrin coat	5	5.30542e-05	11
GO:0005740	mitochondrial envelope	5	6.4894e-05	24
GO:0005739	mitochondrion	5	7.58739e-05	29
GO:0031966	mitochondrial membrane	4	8.74828e-05	20
GO:0070013	intracellular organelle lumen	4	8.74828e-05	25
GO:0044429	mitochondrial part	4	8.74828e-05	25
GO:0031967	organelle envelope	4	0.000155803	29
GO:0044430	cytoskeletal part	4	0.000161874	36
GO:0031981	nuclear lumen	5	0.0001704	23
GO:0030120	vesicle coat	5	0.00024265	9
GO:0005815	microtubule organizing center	5	0.000334628	7
GO:0005777	peroxisome	6	0.000402604	10
GO:0030131	clathrin adaptor complex	5	0.00082921	8
GO:0031461	cullin-RING ubiquitin ligase complex	5	0.0010986	7
GO:0030658	transport vesicle membrane	6	0.0010986	7
GO:0016592	mediator complex	4	0.00285255	12
GO:0016272	prefoldin complex	4	0.00396161	6
GO:0005798	Golgi-associated vesicle	5	0.00396161	6
GO:0000139	Golgi membrane	4	0.00454235	11
GO:0000922	spindle pole	5	0.00507401	5
GO:0005952	cAMP-dependent protein kinase complex	4	0.00507401	5
GO:0005856	cytoskeleton	5	0.0109709	44
GO:0005794	Golgi apparatus	5	0.011587	20
GO:0005680	anaphase-promoting complex	6	0.0134734	5
GO:0030660	Golgi-associated vesicle membrane	5	0.0134734	5
GO:0044451	nucleoplasm part	5	0.0182748	16
GO:0005778	peroxisomal membrane	5	0.0184775	4
GO:0042719	mitochondrial intermembrane space protein transporter complex	4	0.0184775	4
GO:0030127	COPII vesicle coat	6	0.0184775	4
GO:0030904	retromer complex	4	0.0215701	3
GO:0005787	signal peptidase complex	4	0.0215701	3
GO:0019773	proteasome core complex, alpha-subunit complex	4	0.0414727	4
GO:0000228	nuclear chromosome	5	0.0414727	4
Molecular function
GO:0035639	purine ribonucleoside triphosphate binding	6	7.33702e-49	485
GO:0000166	nucleotide binding	3	1.30775e-46	506
GO:0005525	GTP binding	7	8.91683e-38	162
GO:0016881	acid-amino acid ligase activity	5	1.70108e-32	87
GO:0004221	ubiquitin thiolesterase activity	6	9.3252e-28	40
GO:0016462	pyrophosphatase activity	6	4.26476e-27	228
GO:0017111	nucleoside-triphosphatase activity	7	1.89372e-26	225
GO:0016817	hydrolase activity, acting on acid anhydrides	4	2.12778e-26	229
GO:0016879	ligase activity, forming carbon-nitrogen bonds	4	5.50037e-25	89
GO:0016790	thiolester hydrolase activity	5	1.71475e-24	41
GO:0003735	structural constituent of ribosome	3	2.05116e-20	68
GO:0005524	ATP binding	7	4.32461e-19	324
GO:0005096	GTPase activator activity	4	3.72418e-18	38
GO:0008047	enzyme activator activity	3	7.16876e-18	39
GO:0030695	GTPase regulator activity	4	9.44452e-18	67
GO:0008565	protein transporter activity	4	8.69417e-17	25
GO:0016772	transferase activity, transferring phosphorus-containing groups	4	2.60575e-16	201
GO:0005083	small GTPase regulator activity	5	3.83888e-16	55
GO:0016874	ligase activity	3	2.28828e-15	105
GO:0004672	protein kinase activity	6	6.1762e-14	138
GO:0005198	structural molecule activity	2	6.38275e-14	80
GO:0005099	Ras GTPase activator activity	5	1.21184e-13	24
GO:0016773	phosphotransferase activity, alcohol group as acceptor	5	8.16928e-13	157
GO:0003924	GTPase activity	8	2.47765e-12	68
GO:0016301	kinase activity	5	3.96296e-12	158
GO:0005097	Rab GTPase activator activity	6	4.65773e-12	22
GO:0004674	protein serine/threonine kinase activity	7	4.65773e-12	121
GO:0003676	nucleic acid binding	3	1.84384e-10	380
GO:0003777	microtubule motor activity	9	5.52471e-10	35
GO:0005507	copper ion binding	7	2.15907e-09	36
GO:0016740	transferase activity	3	3.34122e-09	325
GO:0004835	tubulin-tyrosine ligase activity	6	4.94845e-09	13
GO:0016887	ATPase activity	8	3.8486e-08	85
GO:0030234	enzyme regulator activity	2	4.71507e-08	95
GO:0003824	catalytic activity	2	1.32548e-07	1034
GO:0016787	hydrolase activity	3	1.49897e-07	455
GO:0003774	motor activity	8	2.72973e-07	41
GO:0004298	threonine-type endopeptidase activity	7	3.04856e-07	14
GO:0008270	zinc ion binding	7	3.48923e-07	445
GO:0003723	RNA binding	4	1.03859e-06	69
GO:0004386	helicase activity	8	2.38283e-06	62
GO:0046914	transition metal ion binding	6	1.12777e-05	510
GO:0016779	nucleotidyltransferase activity	5	3.75752e-05	34
GO:0042623	ATPase activity, coupled	9	4.08301e-05	64
GO:0015923	mannosidase activity	6	5.30542e-05	11
GO:0019887	protein kinase regulator activity	4	6.06669e-05	13
GO:0008135	translation factor activity, nucleic acid binding	5	0.000140234	14
GO:0005488	binding	2	0.000159784	1973
GO:0005086	ARF guanyl-nucleotide exchange factor activity	6	0.000334628	7
GO:0015405	P-P-bond-hydrolysis-driven transmembrane transporter activity	6	0.000353258	28
GO:0004428	inositol or phosphatidylinositol kinase activity	6	0.000543276	11
GO:0004842	ubiquitin-protein ligase activity	7	0.000549939	23
GO:0008026	ATP-dependent helicase activity	10	0.000580036	40
GO:0003743	translation initiation factor activity	6	0.00100707	11
GO:0031625	ubiquitin protein ligase binding	5	0.0010986	7
GO:0004869	cysteine-type endopeptidase inhibitor activity	6	0.0010986	7
GO:0016307	phosphatidylinositol phosphate kinase activity	6	0.00116593	5
GO:0003702	RNA polymerase II transcription factor activity	3	0.00162927	18
GO:0008158	hedgehog receptor activity	6	0.00247657	9
GO:0003779	actin binding	5	0.0025505	22
GO:0008060	ARF GTPase activator activity	5	0.00281192	7
GO:0016455	RNA polymerase II transcription mediator activity	5	0.00285255	12
GO:0005085	guanyl-nucleotide exchange factor activity	5	0.00286739	23
GO:0008603	cAMP-dependent protein kinase regulator activity	5	0.00439197	9
GO:0008092	cytoskeletal protein binding	4	0.00457051	25
GO:0004576	oligosaccharyl transferase activity	6	0.00507401	5
GO:0008318	protein prenyltransferase activity	6	0.00517609	4
GO:0042626	ATPase activity, coupled to transmembrane movement of substances	5	0.00539499	24
GO:0051082	unfolded protein binding	4	0.00653998	20
GO:0019899	enzyme binding	4	0.00703827	13
GO:0016820	hydrolase activity, acting on acid anhydrides, catalyzing transmembrane movement of substances	4	0.00739516	25
GO:0034062	RNA polymerase activity	6	0.00794501	15
GO:0003682	chromatin binding	3	0.0117783	8
GO:0003997	acyl-CoA oxidase activity	6	0.0134734	5
GO:0003899	DNA-directed RNA polymerase activity	7	0.0157969	13
GO:0008308	voltage-gated anion channel activity	8	0.0177398	6
GO:0017089	glycolipid transporter activity	5	0.0184775	4
GO:0051861	glycolipid binding	4	0.0184775	4
GO:0003916	DNA topoisomerase activity	4	0.0184775	4
GO:0004571	mannosyl-oligosaccharide 1,2-alpha-mannosidase activity	8	0.0184775	4
GO:0015450	P-P-bond-hydrolysis-driven protein transmembrane transporter activity	6	0.0184775	4
GO:0003918	DNA topoisomerase (ATP-hydrolyzing) activity	5	0.0215701	3
GO:0004649	poly(ADP-ribose) glycohydrolase activity	6	0.0215701	3
GO:0043022	ribosome binding	4	0.0215701	3
GO:0016670	oxidoreductase activity, acting on a sulfur group of donors, oxygen as acceptor	5	0.0215701	3
GO:0008455	alpha-1,6-mannosylglycoprotein 2-beta-N-acetylglucosaminyltransferase activity	7	0.0215701	3
GO:0047750	cholestenol delta-isomerase activity	6	0.0215701	3
GO:0004003	ATP-dependent DNA helicase activity	10	0.0280143	7
GO:0003887	DNA-directed DNA polymerase activity	7	0.0289901	11
GO:0016667	oxidoreductase activity, acting on a sulfur group of donors	4	0.0326957	14
GO:0019843	rRNA binding	5	0.0414727	4
GO:0005247	voltage-gated chloride channel activity	9	0.0414727	4
GO:0051766	inositol trisphosphate kinase activity	6	0.0414727	4

## Sheet: Table S5
Table S5. Species used in the phylostratigraphic analysis.
Level number	Level name	Species	Number of proteins in NR database
1	Cellular_org	'Nostoc azollae' 0708	7302
1	Cellular_org	'Rehmannia glutinosa' phytoplasma	14
1	Cellular_org	Abiotrophia defectiva	9
1	Cellular_org	Abiotrophia defectiva ATCC 49176	6586
1	Cellular_org	Acaryochloris marina	10
1	Cellular_org	Acaryochloris marina MBIC11017	16773
1	Cellular_org	Acetivibrio cellulolyticus	6
1	Cellular_org	Acetivibrio cellulolyticus CD2	10288
1	Cellular_org	Acetobacter aceti	61
1	Cellular_org	Acetobacter pasteurianus	62
1	Cellular_org	Acetobacter pasteurianus IFO 3283-01	6100
1	Cellular_org	Acetohalobium arabaticum DSM 5501	4564
1	Cellular_org	Acholeplasma laidlawii	42
1	Cellular_org	Acholeplasma laidlawii PG-8A	2765
1	Cellular_org	Achromobacter denitrificans	160
1	Cellular_org	Achromobacter piechaudii	1
1	Cellular_org	Achromobacter piechaudii ATCC 43553	11510
1	Cellular_org	Achromobacter xylosoxidans	179
1	Cellular_org	Achromobacter xylosoxidans A8	6915
1	Cellular_org	Acidaminococcus fermentans	11
1	Cellular_org	Acidaminococcus fermentans DSM 20731	4057
1	Cellular_org	Acidaminococcus sp. D21	4010
1	Cellular_org	Acidimicrobium ferrooxidans DSM 10331	3930
1	Cellular_org	Acidiphilium cryptum	2
1	Cellular_org	Acidiphilium cryptum JF-5	7118
1	Cellular_org	Acidiphilium multivorum	17
1	Cellular_org	Acidithiobacillus caldus	196
1	Cellular_org	Acidithiobacillus caldus ATCC 51756	5642
1	Cellular_org	Acidithiobacillus ferrooxidans	385
1	Cellular_org	Acidithiobacillus ferrooxidans ATCC 23270	6295
1	Cellular_org	Acidithiobacillus ferrooxidans ATCC 53993	5652
1	Cellular_org	Acidobacterium capsulatum	2
1	Cellular_org	Acidobacterium capsulatum ATCC 51196	6759
1	Cellular_org	Acidobacterium sp. MP5ACTX8	9796
1	Cellular_org	Acidobacterium sp. MP5ACTX9	9332
1	Cellular_org	Acidothermus cellulolyticus	3
1	Cellular_org	Acidothermus cellulolyticus 11B	4316
1	Cellular_org	Acidovorax citrulli	722
1	Cellular_org	Acidovorax citrulli AAC00-1	4709
1	Cellular_org	Acidovorax delafieldii	9
1	Cellular_org	Acidovorax delafieldii 2AN	9782
1	Cellular_org	Acidovorax ebreus TPSY	6958
1	Cellular_org	Acidovorax sp. JS42	8312
1	Cellular_org	Acinetobacter baumannii	4754
1	Cellular_org	Acinetobacter baumannii AB0057	7602
1	Cellular_org	Acinetobacter baumannii AB056	4084
1	Cellular_org	Acinetobacter baumannii AB058	4002
1	Cellular_org	Acinetobacter baumannii AB059	4212
1	Cellular_org	Acinetobacter baumannii AB307-0294	6909
1	Cellular_org	Acinetobacter baumannii AB900	3724
1	Cellular_org	Acinetobacter baumannii ACICU	7518
1	Cellular_org	Acinetobacter baumannii ATCC 17978	7170
1	Cellular_org	Acinetobacter baumannii ATCC 19606	7532
1	Cellular_org	Acinetobacter baumannii AYE	7480
1	Cellular_org	Acinetobacter baumannii SDF	2975
1	Cellular_org	Acinetobacter calcoaceticus	223
1	Cellular_org	Acinetobacter calcoaceticus RUH2202	7132
1	Cellular_org	Acinetobacter genomosp. 13TU	60
1	Cellular_org	Acinetobacter genomosp. 3	103
1	Cellular_org	Acinetobacter haemolyticus	29
1	Cellular_org	Acinetobacter haemolyticus ATCC 19194	6982
1	Cellular_org	Acinetobacter johnsonii	27
1	Cellular_org	Acinetobacter johnsonii SH046	6726
1	Cellular_org	Acinetobacter junii	35
1	Cellular_org	Acinetobacter junii SH205	6372
1	Cellular_org	Acinetobacter lwoffii	90
1	Cellular_org	Acinetobacter lwoffii SH145	6268
1	Cellular_org	Acinetobacter radioresistens	36
1	Cellular_org	Acinetobacter radioresistens SH164	5748
1	Cellular_org	Acinetobacter radioresistens SK82	6376
1	Cellular_org	Acinetobacter sp. ADP1	6712
1	Cellular_org	Acinetobacter sp. ATCC 27244	6654
1	Cellular_org	Acinetobacter sp. DR1	7762
1	Cellular_org	Acinetobacter sp. EB104	8
1	Cellular_org	Acinetobacter sp. RUH2624	7262
1	Cellular_org	Acinetobacter sp. SH024	7262
1	Cellular_org	Acinetobacter sp. SUN	20
1	Cellular_org	Acinetobacter venetianus	79
1	Cellular_org	Actinobacillus minor	30
1	Cellular_org	Actinobacillus minor 202	4100
1	Cellular_org	Actinobacillus minor NM305	4826
1	Cellular_org	Actinobacillus pleuropneumoniae	496
1	Cellular_org	Actinobacillus pleuropneumoniae serovar 1	4
1	Cellular_org	Actinobacillus pleuropneumoniae serovar 1 str. 4074	6513
1	Cellular_org	Actinobacillus pleuropneumoniae serovar 10 str. D13039	4316
1	Cellular_org	Actinobacillus pleuropneumoniae serovar 11 str. 56153	4361
1	Cellular_org	Actinobacillus pleuropneumoniae serovar 12 str. 1096	4164
1	Cellular_org	Actinobacillus pleuropneumoniae serovar 13 str. N273	4287
1	Cellular_org	Actinobacillus pleuropneumoniae serovar 2	4
1	Cellular_org	Actinobacillus pleuropneumoniae serovar 2 str. 4226	4201
1	Cellular_org	Actinobacillus pleuropneumoniae serovar 2 str. S1536	4255
1	Cellular_org	Actinobacillus pleuropneumoniae serovar 3 str. JL03	4072
1	Cellular_org	Actinobacillus pleuropneumoniae serovar 4 str. M62	4411
1	Cellular_org	Actinobacillus pleuropneumoniae serovar 5	3
1	Cellular_org	Actinobacillus pleuropneumoniae serovar 6 str. Femo	8766
1	Cellular_org	Actinobacillus pleuropneumoniae serovar 7 str. AP76	4300
1	Cellular_org	Actinobacillus pleuropneumoniae serovar 9 str. CVJ13261	4376
1	Cellular_org	Actinobacillus porcitonsillarum	140
1	Cellular_org	Actinobacillus succinogenes	13
1	Cellular_org	Actinobacillus succinogenes 130Z	4158
1	Cellular_org	Actinobacillus ureae	12
1	Cellular_org	Actinomyces coleocanis DSM 15436	3092
1	Cellular_org	Actinomyces odontolyticus	4
1	Cellular_org	Actinomyces odontolyticus ATCC 17982	4318
1	Cellular_org	Actinomyces odontolyticus F0309	4744
1	Cellular_org	Actinomyces sp. oral taxon 848 str. F0332	5184
1	Cellular_org	Actinomyces urogenitalis DSM 15434	4806
1	Cellular_org	Actinomyces viscosus	15
1	Cellular_org	Actinomyces viscosus C505	2641
1	Cellular_org	Actinosynnema mirum	1
1	Cellular_org	Actinosynnema mirum DSM 43827	13833
1	Cellular_org	Aerococcus viridans	6
1	Cellular_org	Aerococcus viridans ATCC 11563	3859
1	Cellular_org	Aeromicrobium marinum DSM 15272	6161
1	Cellular_org	Aeromonas bestiarum	118
1	Cellular_org	Aeromonas caviae	5
1	Cellular_org	Aeromonas hydrophila	1731
1	Cellular_org	Aeromonas hydrophila subsp. hydrophila	13
1	Cellular_org	Aeromonas hydrophila subsp. hydrophila ATCC 7966	8247
1	Cellular_org	Aeromonas salmonicida	215
1	Cellular_org	Aeromonas salmonicida subsp. salmonicida	218
1	Cellular_org	Aeromonas salmonicida subsp. salmonicida A449	8930
1	Cellular_org	Afipia sp. 1NLS2	7646
1	Cellular_org	Aggregatibacter actinomycetemcomitans	1044
1	Cellular_org	Aggregatibacter actinomycetemcomitans D11S-1	4354
1	Cellular_org	Aggregatibacter actinomycetemcomitans D7S-1	4864
1	Cellular_org	Aggregatibacter aphrophilus	38
1	Cellular_org	Aggregatibacter aphrophilus NJ8700	4512
1	Cellular_org	Aggregatibacter segnis	15
1	Cellular_org	Agrobacterium radiobacter K84	13405
1	Cellular_org	Agrobacterium rhizogenes	847
1	Cellular_org	Agrobacterium tumefaciens	2198
1	Cellular_org	Agrobacterium tumefaciens str. C58	10852
1	Cellular_org	Agrobacterium vitis	286
1	Cellular_org	Agrobacterium vitis S4	10778
1	Cellular_org	Ahrensia sp. R2A130	7248
1	Cellular_org	Akkermansia muciniphila	5
1	Cellular_org	Akkermansia muciniphila ATCC BAA-835	4276
1	Cellular_org	Alcanivorax borkumensis	32
1	Cellular_org	Alcanivorax borkumensis SK2	5516
1	Cellular_org	Alcanivorax sp. DG881	6674
1	Cellular_org	Algoriphagus sp. PR1	8430
1	Cellular_org	Alicycliphilus denitrificans BC	9204
1	Cellular_org	Alicyclobacillus acidocaldarius	41
1	Cellular_org	Alicyclobacillus acidocaldarius LAA1	6058
1	Cellular_org	Alicyclobacillus acidocaldarius subsp. acidocaldarius	5
1	Cellular_org	Alicyclobacillus acidocaldarius subsp. acidocaldarius DSM 446	6180
1	Cellular_org	Aliivibrio fischeri	34
1	Cellular_org	Aliivibrio salmonicida	45
1	Cellular_org	Aliivibrio salmonicida LFI1238	7830
1	Cellular_org	Alistipes putredinis	1
1	Cellular_org	Alistipes putredinis DSM 17216	5484
1	Cellular_org	Alkalilimnicola ehrlichii MLHE-1	5730
1	Cellular_org	Alkaliphilus metalliredigens QYMF	9250
1	Cellular_org	Alkaliphilus oremlandii OhILAs	5672
1	Cellular_org	Allochromatium vinosum	90
1	Cellular_org	Allochromatium vinosum DSM 180	6521
1	Cellular_org	Alteromonadales bacterium TW-7	7566
1	Cellular_org	Alteromonas	1
1	Cellular_org	Alteromonas macleodii	158
1	Cellular_org	Alteromonas macleodii 'Deep ecotype'	8144
1	Cellular_org	Alteromonas macleodii ATCC 27126	4404
1	Cellular_org	Aminobacterium colombiense DSM 12261	3752
1	Cellular_org	Aminomonas paucivorans DSM 12260	2399
1	Cellular_org	Ammonifex degensii KC4	4160
1	Cellular_org	Amycolatopsis benzoatilytica	32
1	Cellular_org	Amycolatopsis mediterranei	100
1	Cellular_org	Amycolatopsis mediterranei U32	18480
1	Cellular_org	Anabaena	2
1	Cellular_org	Anabaena azollae	12
1	Cellular_org	Anabaena variabilis	100
1	Cellular_org	Anabaena variabilis ATCC 29413	11506
1	Cellular_org	Anaerobaculum hydrogeniformans ATCC BAA-1850	5000
1	Cellular_org	Anaerococcus hydrogenalis DSM 7454	4139
1	Cellular_org	Anaerococcus lactolyticus	1
1	Cellular_org	Anaerococcus lactolyticus ATCC 51172	4506
1	Cellular_org	Anaerococcus prevotii	1
1	Cellular_org	Anaerococcus prevotii DSM 20548	3613
1	Cellular_org	Anaerococcus tetradius ATCC 35098	4158
1	Cellular_org	Anaerococcus vaginalis ATCC 51170	3530
1	Cellular_org	Anaerofustis stercorihominis DSM 17244	4662
1	Cellular_org	Anaeromyxobacter dehalogenans	1
1	Cellular_org	Anaeromyxobacter dehalogenans 2CP-1	8946
1	Cellular_org	Anaeromyxobacter dehalogenans 2CP-C	8692
1	Cellular_org	Anaeromyxobacter sp. Fw109-5	8932
1	Cellular_org	Anaeromyxobacter sp. K	8914
1	Cellular_org	Anaerostipes caccae	13
1	Cellular_org	Anaerostipes caccae DSM 14662	7496
1	Cellular_org	Anaerotruncus colihominis DSM 17241	8854
1	Cellular_org	Anaplasma centrale	22
1	Cellular_org	Anaplasma centrale str. Israel	1860
1	Cellular_org	Anaplasma marginale	578
1	Cellular_org	Anaplasma marginale str. Florida	1991
1	Cellular_org	Anaplasma marginale str. Mississippi	885
1	Cellular_org	Anaplasma marginale str. Puerto Rico	965
1	Cellular_org	Anaplasma marginale str. St. Maries	1967
1	Cellular_org	Anaplasma marginale str. Virginia	961
1	Cellular_org	Anaplasma phagocytophilum HZ	2528
1	Cellular_org	Anoxybacillus flavithermus	5
1	Cellular_org	Anoxybacillus flavithermus WK1	5663
1	Cellular_org	Aquifex aeolicus	5
1	Cellular_org	Aquifex aeolicus VF5	3113
1	Cellular_org	Arcanobacterium haemolyticum	2
1	Cellular_org	Arcanobacterium haemolyticum DSM 20595	3473
1	Cellular_org	Arcanobacterium pyogenes	95
1	Cellular_org	Arcobacter butzleri	114
1	Cellular_org	Arcobacter butzleri RM4018	4518
1	Cellular_org	Arcobacter nitrofigilis	4
1	Cellular_org	Arcobacter nitrofigilis DSM 7299	6259
1	Cellular_org	Aromatoleum aromaticum EbN1	8722
1	Cellular_org	Arthrobacter arilaitensis	3453
1	Cellular_org	Arthrobacter arilaitensis Re117	3423
1	Cellular_org	Arthrobacter aurescens	191
1	Cellular_org	Arthrobacter aurescens TC1	9174
1	Cellular_org	Arthrobacter chlorophenolicus	10
1	Cellular_org	Arthrobacter chlorophenolicus A6	9180
1	Cellular_org	Arthrobacter nitroguajacolicus	206
1	Cellular_org	Arthrobacter sp. AK-1	194
1	Cellular_org	Arthrobacter sp. Chr15	126
1	Cellular_org	Arthrobacter sp. FB24	9029
1	Cellular_org	Arthrospira maxima	6
1	Cellular_org	Arthrospira maxima CS-328	11380
1	Cellular_org	Arthrospira platensis	125
1	Cellular_org	Arthrospira platensis str. Paraca	5370
1	Cellular_org	Aster yellows phytoplasma	262
1	Cellular_org	Aster yellows witches'-broom phytoplasma	9
1	Cellular_org	Aster yellows witches'-broom phytoplasma AYWB	1386
1	Cellular_org	Asticcacaulis excentricus CB 48	7684
1	Cellular_org	Atopobium parvulum DSM 20469	2706
1	Cellular_org	Atopobium rimae ATCC 49626	3096
1	Cellular_org	Atopobium vaginae	1
1	Cellular_org	Atopobium vaginae DSM 15829	3745
1	Cellular_org	Atopobium vaginae PB189-T1-4	2434
1	Cellular_org	Aurantimonas manganoxydans SI85-9A1	7303
1	Cellular_org	Avibacterium paragallinarum	94
1	Cellular_org	Azoarcus sp. BH72	7995
1	Cellular_org	Azorhizobium caulinodans	59
1	Cellular_org	Azorhizobium caulinodans ORS 571	9480
1	Cellular_org	Azospirillum sp. B510	12618
1	Cellular_org	Azotobacter vinelandii	317
1	Cellular_org	Azotobacter vinelandii DJ	10105
1	Cellular_org	Bacillus amyloliquefaciens	403
1	Cellular_org	Bacillus amyloliquefaciens FZB42	7587
1	Cellular_org	Bacillus anthracis Tsiankovskii-I	10444
1	Cellular_org	Bacillus anthracis str. 'Ames Ancestor'	10970
1	Cellular_org	Bacillus anthracis str. A0174	10396
1	Cellular_org	Bacillus anthracis str. A0193	10618
1	Cellular_org	Bacillus anthracis str. A0248	10582
1	Cellular_org	Bacillus anthracis str. A0389	10592
1	Cellular_org	Bacillus anthracis str. A0442	10512
1	Cellular_org	Bacillus anthracis str. A0465	10598
1	Cellular_org	Bacillus anthracis str. A0488	10576
1	Cellular_org	Bacillus anthracis str. A1055	5576
1	Cellular_org	Bacillus anthracis str. A2012	5948
1	Cellular_org	Bacillus anthracis str. Ames	10580
1	Cellular_org	Bacillus anthracis str. Australia 94	5863
1	Cellular_org	Bacillus anthracis str. CDC 684	11798
1	Cellular_org	Bacillus anthracis str. CNEVA-9066	5741
1	Cellular_org	Bacillus anthracis str. Kruger B	5753
1	Cellular_org	Bacillus anthracis str. Sterne	10576
1	Cellular_org	Bacillus anthracis str. Vollum	5851
1	Cellular_org	Bacillus anthracis str. Western North America USA6153	5850
1	Cellular_org	Bacillus atrophaeus	66
1	Cellular_org	Bacillus cellulosilyticus DSM 2522	8662
1	Cellular_org	Bacillus cereus	3684
1	Cellular_org	Bacillus cereus 03BB102	11212
1	Cellular_org	Bacillus cereus 03BB108	11784
1	Cellular_org	Bacillus cereus 172560W	11282
1	Cellular_org	Bacillus cereus 95/8201	11250
1	Cellular_org	Bacillus cereus AH1134	11864
1	Cellular_org	Bacillus cereus AH1271	11332
1	Cellular_org	Bacillus cereus AH1272	11620
1	Cellular_org	Bacillus cereus AH1273	11596
1	Cellular_org	Bacillus cereus AH187	11566
1	Cellular_org	Bacillus cereus AH603	11598
1	Cellular_org	Bacillus cereus AH621	11334
1	Cellular_org	Bacillus cereus AH676	11224
1	Cellular_org	Bacillus cereus AH820	11620
1	Cellular_org	Bacillus cereus ATCC 10876	11751
1	Cellular_org	Bacillus cereus ATCC 10987	11795
1	Cellular_org	Bacillus cereus ATCC 14579	10490
1	Cellular_org	Bacillus cereus ATCC 4342	10585
1	Cellular_org	Bacillus cereus B4264	10796
1	Cellular_org	Bacillus cereus BDRD-Cer4	10744
1	Cellular_org	Bacillus cereus BDRD-ST196	11098
1	Cellular_org	Bacillus cereus BDRD-ST24	10834
1	Cellular_org	Bacillus cereus BDRD-ST26	11556
1	Cellular_org	Bacillus cereus BGSC 6E1	11374
1	Cellular_org	Bacillus cereus E33L	11282
1	Cellular_org	Bacillus cereus F65185	12054
1	Cellular_org	Bacillus cereus G9241	12294
1	Cellular_org	Bacillus cereus G9842	11714
1	Cellular_org	Bacillus cereus H3081.97	10802
1	Cellular_org	Bacillus cereus MM3	11106
1	Cellular_org	Bacillus cereus NVH0597-99	10530
1	Cellular_org	Bacillus cereus Q1	10991
1	Cellular_org	Bacillus cereus R309803	11174
1	Cellular_org	Bacillus cereus Rock1-15	11574
1	Cellular_org	Bacillus cereus Rock1-3	11630
1	Cellular_org	Bacillus cereus Rock3-28	11456
1	Cellular_org	Bacillus cereus Rock3-29	11736
1	Cellular_org	Bacillus cereus Rock3-42	10626
1	Cellular_org	Bacillus cereus Rock3-44	9500
1	Cellular_org	Bacillus cereus Rock4-18	5682
1	Cellular_org	Bacillus cereus Rock4-2	11430
1	Cellular_org	Bacillus cereus SJ1	4368
1	Cellular_org	Bacillus cereus W	10323
1	Cellular_org	Bacillus cereus biovar anthracis str. CI	5560
1	Cellular_org	Bacillus cereus m1293	10564
1	Cellular_org	Bacillus cereus m1550	10490
1	Cellular_org	Bacillus clausii	17
1	Cellular_org	Bacillus clausii KSM-K16	8183
1	Cellular_org	Bacillus coagulans	45
1	Cellular_org	Bacillus coagulans 36D1	6694
1	Cellular_org	Bacillus coahuilensis	4
1	Cellular_org	Bacillus coahuilensis m4-4	3765
1	Cellular_org	Bacillus cytotoxicus	29
1	Cellular_org	Bacillus cytotoxicus NVH 391-98	3853
1	Cellular_org	Bacillus halodurans	394
1	Cellular_org	Bacillus halodurans C-125	8131
1	Cellular_org	Bacillus licheniformis	725
1	Cellular_org	Bacillus licheniformis ATCC 14580	16740
1	Cellular_org	Bacillus megaterium	304
1	Cellular_org	Bacillus megaterium DSM 319	5100
1	Cellular_org	Bacillus megaterium QM B1551	11224
1	Cellular_org	Bacillus methanolicus	19
1	Cellular_org	Bacillus methanolicus MGA3	29
1	Cellular_org	Bacillus mycoides	156
1	Cellular_org	Bacillus mycoides DSM 2048	11316
1	Cellular_org	Bacillus mycoides Rock1-4	11770
1	Cellular_org	Bacillus mycoides Rock3-17	11600
1	Cellular_org	Bacillus pseudofirmus	8
1	Cellular_org	Bacillus pseudofirmus OF4	8705
1	Cellular_org	Bacillus pseudomycoides	16
1	Cellular_org	Bacillus pseudomycoides DSM 12442	11702
1	Cellular_org	Bacillus pumilus	198
1	Cellular_org	Bacillus pumilus ATCC 7061	7802
1	Cellular_org	Bacillus pumilus SAFR-032	7360
1	Cellular_org	Bacillus selenitireducens MLS10	6511
1	Cellular_org	Bacillus sp. B-3	4
1	Cellular_org	Bacillus sp. B14905	9248
1	Cellular_org	Bacillus sp. BS-01	12
1	Cellular_org	Bacillus sp. BS-02	7
1	Cellular_org	Bacillus sp. JAMB750	3
1	Cellular_org	Bacillus sp. NRRL B-14911	11382
1	Cellular_org	Bacillus sp. SG-1	8674
1	Cellular_org	Bacillus subtilis	6167
1	Cellular_org	Bacillus subtilis subsp. natto	42
1	Cellular_org	Bacillus subtilis subsp. spizizenii	265
1	Cellular_org	Bacillus subtilis subsp. spizizenii ATCC 6633	8139
1	Cellular_org	Bacillus subtilis subsp. spizizenii str. W23	8170
1	Cellular_org	Bacillus subtilis subsp. subtilis	135
1	Cellular_org	Bacillus subtilis subsp. subtilis str. 168	13245
1	Cellular_org	Bacillus subtilis subsp. subtilis str. JH642	4329
1	Cellular_org	Bacillus subtilis subsp. subtilis str. NCIB 3610	4467
1	Cellular_org	Bacillus subtilis subsp. subtilis str. SMY	4336
1	Cellular_org	Bacillus thuringiensis	2115
1	Cellular_org	Bacillus thuringiensis BMB171	10699
1	Cellular_org	Bacillus thuringiensis Bt407	12596
1	Cellular_org	Bacillus thuringiensis IBL 200	13386
1	Cellular_org	Bacillus thuringiensis IBL 4222	13316
1	Cellular_org	Bacillus thuringiensis serovar andalousiensis	2
1	Cellular_org	Bacillus thuringiensis serovar andalousiensis BGSC 4AW1	11092
1	Cellular_org	Bacillus thuringiensis serovar berliner	5
1	Cellular_org	Bacillus thuringiensis serovar berliner ATCC 10792	12486
1	Cellular_org	Bacillus thuringiensis serovar darmstadiensis	22
1	Cellular_org	Bacillus thuringiensis serovar entomocidus	35
1	Cellular_org	Bacillus thuringiensis serovar huazhongensis	4
1	Cellular_org	Bacillus thuringiensis serovar huazhongensis BGSC 4BD1	12038
1	Cellular_org	Bacillus thuringiensis serovar israelensis	292
1	Cellular_org	Bacillus thuringiensis serovar israelensis ATCC 35646	12264
1	Cellular_org	Bacillus thuringiensis serovar konkukian	7
1	Cellular_org	Bacillus thuringiensis serovar konkukian str. 97-27	10394
1	Cellular_org	Bacillus thuringiensis serovar kurstaki	345
1	Cellular_org	Bacillus thuringiensis serovar kurstaki str. T03a001	11112
1	Cellular_org	Bacillus thuringiensis serovar kurstaki str. YBT-1520	48
1	Cellular_org	Bacillus thuringiensis serovar monterrey	13
1	Cellular_org	Bacillus thuringiensis serovar monterrey BGSC 4AJ1	12980
1	Cellular_org	Bacillus thuringiensis serovar pakistani	12
1	Cellular_org	Bacillus thuringiensis serovar pakistani str. T13001	12056
1	Cellular_org	Bacillus thuringiensis serovar pondicheriensis	7
1	Cellular_org	Bacillus thuringiensis serovar pondicheriensis BGSC 4BA1	12106
1	Cellular_org	Bacillus thuringiensis serovar pulsiensis	5
1	Cellular_org	Bacillus thuringiensis serovar pulsiensis BGSC 4CC1	11888
1	Cellular_org	Bacillus thuringiensis serovar sotto	35
1	Cellular_org	Bacillus thuringiensis serovar sotto str. T04001	13166
1	Cellular_org	Bacillus thuringiensis serovar tenebrionis	48
1	Cellular_org	Bacillus thuringiensis serovar thuringiensis	35
1	Cellular_org	Bacillus thuringiensis serovar thuringiensis str. T01001	12646
1	Cellular_org	Bacillus thuringiensis serovar tochigiensis	8
1	Cellular_org	Bacillus thuringiensis serovar tochigiensis BGSC 4Y1	11464
1	Cellular_org	Bacillus thuringiensis str. Al Hakam	9596
1	Cellular_org	Bacillus tusciae	1
1	Cellular_org	Bacillus tusciae DSM 2912	6300
1	Cellular_org	Bacillus weihenstephanensis	193
1	Cellular_org	Bacillus weihenstephanensis KBAB4	11306
1	Cellular_org	Bacteroides caccae	7
1	Cellular_org	Bacteroides caccae ATCC 43185	7710
1	Cellular_org	Bacteroides capillosus ATCC 29799	9658
1	Cellular_org	Bacteroides cellulosilyticus	1
1	Cellular_org	Bacteroides cellulosilyticus DSM 14838	11438
1	Cellular_org	Bacteroides coprocola	1
1	Cellular_org	Bacteroides coprocola DSM 17136	8582
1	Cellular_org	Bacteroides coprophilus	1
1	Cellular_org	Bacteroides coprophilus DSM 18228	7676
1	Cellular_org	Bacteroides dorei 5_1_36/D4	4431
1	Cellular_org	Bacteroides dorei DSM 17855	9933
1	Cellular_org	Bacteroides eggerthii	2
1	Cellular_org	Bacteroides eggerthii DSM 20697	7424
1	Cellular_org	Bacteroides finegoldii DSM 17565	8971
1	Cellular_org	Bacteroides fragilis	606
1	Cellular_org	Bacteroides fragilis 3_1_12	4776
1	Cellular_org	Bacteroides fragilis NCTC 9343	8467
1	Cellular_org	Bacteroides fragilis YCH46	9267
1	Cellular_org	Bacteroides helcogenes	1
1	Cellular_org	Bacteroides helcogenes P 36-108	1
1	Cellular_org	Bacteroides intestinalis DSM 17393	9823
1	Cellular_org	Bacteroides ovatus	41
1	Cellular_org	Bacteroides ovatus ATCC 8483	11072
1	Cellular_org	Bacteroides ovatus SD CC 2a	9830
1	Cellular_org	Bacteroides ovatus SD CMC 3f	10572
1	Cellular_org	Bacteroides pectinophilus ATCC 43243	6492
1	Cellular_org	Bacteroides plebeius	1
1	Cellular_org	Bacteroides plebeius DSM 17135	7866
1	Cellular_org	Bacteroides sp. 1_1_14	9522
1	Cellular_org	Bacteroides sp. 1_1_6	11188
1	Cellular_org	Bacteroides sp. 20_3	9742
1	Cellular_org	Bacteroides sp. 2_1_16	9218
1	Cellular_org	Bacteroides sp. 2_1_22	9496
1	Cellular_org	Bacteroides sp. 2_1_33B	7932
1	Cellular_org	Bacteroides sp. 2_1_7	4372
1	Cellular_org	Bacteroides sp. 2_2_4	11918
1	Cellular_org	Bacteroides sp. 3_1_19	8496
1	Cellular_org	Bacteroides sp. 3_1_23	9820
1	Cellular_org	Bacteroides sp. 3_1_33FAA	9332
1	Cellular_org	Bacteroides sp. 3_2_5	9010
1	Cellular_org	Bacteroides sp. 4_3_47FAA	9226
1	Cellular_org	Bacteroides sp. 9_1_42FAA	9742
1	Cellular_org	Bacteroides sp. D1	9570
1	Cellular_org	Bacteroides sp. D2	5264
1	Cellular_org	Bacteroides sp. D20	7304
1	Cellular_org	Bacteroides sp. D22	9862
1	Cellular_org	Bacteroides stercoris	4
1	Cellular_org	Bacteroides stercoris ATCC 43183	7558
1	Cellular_org	Bacteroides thetaiotaomicron	93
1	Cellular_org	Bacteroides thetaiotaomicron VPI-5482	9632
1	Cellular_org	Bacteroides uniformis	152
1	Cellular_org	Bacteroides uniformis ATCC 8492	9326
1	Cellular_org	Bacteroides vulgatus	23
1	Cellular_org	Bacteroides vulgatus ATCC 8482	8133
1	Cellular_org	Bacteroides vulgatus PC510	7912
1	Cellular_org	Bacteroides xylanisolvens	1
1	Cellular_org	Bacteroides xylanisolvens SD CC 1b	9842
1	Cellular_org	Bacteroidetes oral taxon 274 str. F0058	3712
1	Cellular_org	Bartonella bacilliformis	90
1	Cellular_org	Bartonella bacilliformis KC583	2566
1	Cellular_org	Bartonella clarridgeiae	24
1	Cellular_org	Bartonella grahamii	544
1	Cellular_org	Bartonella grahamii as4aup	3536
1	Cellular_org	Bartonella henselae	265
1	Cellular_org	Bartonella henselae str. Houston-1	3061
1	Cellular_org	Bartonella quintana	91
1	Cellular_org	Bartonella quintana str. Toulouse	2316
1	Cellular_org	Bartonella tribocorum	58
1	Cellular_org	Bartonella tribocorum CIP 105476	4241
1	Cellular_org	Baumannia cicadellinicola str. Hc (Homalodisca coagulata)	1190
1	Cellular_org	Bdellovibrio bacteriovorus	76
1	Cellular_org	Bdellovibrio bacteriovorus HD100	7170
1	Cellular_org	Beet leafhopper transmitted virescence phytoplasma	26
1	Cellular_org	Beggiatoa sp. PS	13288
1	Cellular_org	Beggiatoa sp. SS	2874
1	Cellular_org	Beijerinckia indica subsp. indica	6
1	Cellular_org	Beijerinckia indica subsp. indica ATCC 9039	7570
1	Cellular_org	Beutenbergia cavernae DSM 12333	8394
1	Cellular_org	Bibersteinia trehalosi	93
1	Cellular_org	Bifidobacterium adolescentis	59
1	Cellular_org	Bifidobacterium adolescentis ATCC 15703	3268
1	Cellular_org	Bifidobacterium adolescentis L2-32	4856
1	Cellular_org	Bifidobacterium angulatum	3
1	Cellular_org	Bifidobacterium angulatum DSM 20098	3510
1	Cellular_org	Bifidobacterium animalis	52
1	Cellular_org	Bifidobacterium animalis subsp. lactis	68
1	Cellular_org	Bifidobacterium animalis subsp. lactis AD011	3055
1	Cellular_org	Bifidobacterium animalis subsp. lactis Bl-04	3134
1	Cellular_org	Bifidobacterium animalis subsp. lactis DSM 10140	3155
1	Cellular_org	Bifidobacterium animalis subsp. lactis HN019	3156
1	Cellular_org	Bifidobacterium asteroides	12
1	Cellular_org	Bifidobacterium bifidum	76
1	Cellular_org	Bifidobacterium bifidum NCIMB 41171	1843
1	Cellular_org	Bifidobacterium bifidum S17	3567
1	Cellular_org	Bifidobacterium breve	87
1	Cellular_org	Bifidobacterium breve DSM 20213	4535
1	Cellular_org	Bifidobacterium catenulatum	30
1	Cellular_org	Bifidobacterium catenulatum DSM 16992	3900
1	Cellular_org	Bifidobacterium dentium	17
1	Cellular_org	Bifidobacterium dentium ATCC 27678	4860
1	Cellular_org	Bifidobacterium dentium ATCC 27679	4672
1	Cellular_org	Bifidobacterium dentium Bd1	4258
1	Cellular_org	Bifidobacterium dentium JCVIHMP022	4556
1	Cellular_org	Bifidobacterium gallicum	2
1	Cellular_org	Bifidobacterium gallicum DSM 20093	3844
1	Cellular_org	Bifidobacterium longum	232
1	Cellular_org	Bifidobacterium longum DJO10A	5913
1	Cellular_org	Bifidobacterium longum NCC2705	3458
1	Cellular_org	Bifidobacterium longum subsp. infantis	49
1	Cellular_org	Bifidobacterium longum subsp. infantis ATCC 15697	4832
1	Cellular_org	Bifidobacterium longum subsp. infantis ATCC 55813	4218
1	Cellular_org	Bifidobacterium longum subsp. infantis CCUG 52486	4480
1	Cellular_org	Bifidobacterium longum subsp. longum	10
1	Cellular_org	Bifidobacterium longum subsp. longum JCM 1217	6
1	Cellular_org	Bifidobacterium longum subsp. longum JDM301	3917
1	Cellular_org	Bifidobacterium pseudocatenulatum	34
1	Cellular_org	Bifidobacterium pseudocatenulatum DSM 20438	4317
1	Cellular_org	Bifidobacterium pseudolongum	4
1	Cellular_org	Bifidobacterium pseudolongum subsp. globosum	36
1	Cellular_org	Bifidobacterium sp. A24	6
1	Cellular_org	Bilophila wadsworthia	5
1	Cellular_org	Blastopirellula marina DSM 3645	12053
1	Cellular_org	Blattabacterium sp. (Blattella germanica) str. Bge	1172
1	Cellular_org	Blattabacterium sp. (Periplaneta americana) str. BPLAN	1164
1	Cellular_org	Blautia hansenii	3
1	Cellular_org	Blautia hansenii DSM 20583	6343
1	Cellular_org	Blautia hydrogenotrophica DSM 10507	7738
1	Cellular_org	Bordetella avium	17
1	Cellular_org	Bordetella avium 197N	6785
1	Cellular_org	Bordetella bronchiseptica	596
1	Cellular_org	Bordetella bronchiseptica RB50	10001
1	Cellular_org	Bordetella parapertussis	4248
1	Cellular_org	Bordetella parapertussis 12822	4185
1	Cellular_org	Bordetella pertussis	645
1	Cellular_org	Bordetella pertussis Tohama I	6946
1	Cellular_org	Bordetella petrii	5043
1	Cellular_org	Bordetella petrii DSM 12804	5027
1	Cellular_org	Borrelia afzelii	482
1	Cellular_org	Borrelia afzelii ACA-1	2725
1	Cellular_org	Borrelia afzelii PKo	2534
1	Cellular_org	Borrelia bavariensis	35
1	Cellular_org	Borrelia burgdorferi 118a	3026
1	Cellular_org	Borrelia burgdorferi 156a	2917
1	Cellular_org	Borrelia burgdorferi 29805	2824
1	Cellular_org	Borrelia burgdorferi 64b	3196
1	Cellular_org	Borrelia burgdorferi 72a	2662
1	Cellular_org	Borrelia burgdorferi 80a	1989
1	Cellular_org	Borrelia burgdorferi 94a	2706
1	Cellular_org	Borrelia burgdorferi B31	3279
1	Cellular_org	Borrelia burgdorferi Bol26	2689
1	Cellular_org	Borrelia burgdorferi WI91-23	3182
1	Cellular_org	Borrelia burgdorferi ZS7	2502
1	Cellular_org	Borrelia duttonii	121
1	Cellular_org	Borrelia duttonii Ly	2613
1	Cellular_org	Borrelia garinii	796
1	Cellular_org	Borrelia garinii Far04	2426
1	Cellular_org	Borrelia garinii PBi	2556
1	Cellular_org	Borrelia garinii PBr	2712
1	Cellular_org	Borrelia hermsii	458
1	Cellular_org	Borrelia hermsii DAH	1723
1	Cellular_org	Borrelia recurrentis	74
1	Cellular_org	Borrelia recurrentis A1	1985
1	Cellular_org	Borrelia sp. SV1	2688
1	Cellular_org	Borrelia spielmanii	57
1	Cellular_org	Borrelia spielmanii A14S	2609
1	Cellular_org	Borrelia turicatae	91
1	Cellular_org	Borrelia turicatae 91E135	1639
1	Cellular_org	Borrelia valaisiana	201
1	Cellular_org	Borrelia valaisiana VS116	2716
1	Cellular_org	Brachybacterium faecium DSM 4810	6137
1	Cellular_org	Brachyspira hyodysenteriae	110
1	Cellular_org	Brachyspira hyodysenteriae WA1	5303
1	Cellular_org	Brachyspira murdochii	17
1	Cellular_org	Brachyspira murdochii DSM 12563	5620
1	Cellular_org	Brachyspira pilosicoli	89
1	Cellular_org	Brachyspira pilosicoli 95/1000	4600
1	Cellular_org	Bradyrhizobium japonicum	1272
1	Cellular_org	Bradyrhizobium japonicum USDA 110	16670
1	Cellular_org	Bradyrhizobium sp. BTAi1	15246
1	Cellular_org	Bradyrhizobium sp. ORS278	13466
1	Cellular_org	Brevibacillus borstelensis	6
1	Cellular_org	Brevibacillus brevis	71
1	Cellular_org	Brevibacillus brevis NBRC 100599	11896
1	Cellular_org	Brevibacterium	15
1	Cellular_org	Brevibacterium linens	33
1	Cellular_org	Brevibacterium linens BL2	4044
1	Cellular_org	Brevibacterium mcbrellneri ATCC 49030	4864
1	Cellular_org	Brevundimonas sp. BAL3	6940
1	Cellular_org	Brevundimonas subvibrioides	1
1	Cellular_org	Brevundimonas subvibrioides ATCC 15264	6655
1	Cellular_org	Brucella abortus	670
1	Cellular_org	Brucella abortus NCTC 8038	6088
1	Cellular_org	Brucella abortus S19	6006
1	Cellular_org	Brucella abortus bv. 1	5
1	Cellular_org	Brucella abortus bv. 1 str. 9-941	6169
1	Cellular_org	Brucella abortus bv. 2 str. 86/8/59	9582
1	Cellular_org	Brucella abortus bv. 3	1
1	Cellular_org	Brucella abortus bv. 3 str. Tulya	9582
1	Cellular_org	Brucella abortus bv. 4 str. 292	9504
1	Cellular_org	Brucella abortus bv. 5 str. B3196	6176
1	Cellular_org	Brucella abortus bv. 6 str. 870	9497
1	Cellular_org	Brucella abortus bv. 9 str. C68	9457
1	Cellular_org	Brucella abortus str. 2308 A	6144
1	Cellular_org	Brucella canis	114
1	Cellular_org	Brucella canis ATCC 23365	6502
1	Cellular_org	Brucella ceti	69
1	Cellular_org	Brucella ceti B1/94	9430
1	Cellular_org	Brucella ceti M13/05/1	9528
1	Cellular_org	Brucella ceti M490/95/1	9500
1	Cellular_org	Brucella ceti M644/93/1	9554
1	Cellular_org	Brucella ceti str. Cudo	6308
1	Cellular_org	Brucella melitensis	393
1	Cellular_org	Brucella melitensis ATCC 23457	6272
1	Cellular_org	Brucella melitensis biovar Abortus 2308	6070
1	Cellular_org	Brucella melitensis bv. 1 str. 16M	12562
1	Cellular_org	Brucella melitensis bv. 1 str. Rev.1	9610
1	Cellular_org	Brucella melitensis bv. 2 str. 63/9	6414
1	Cellular_org	Brucella melitensis bv. 3 str. Ether	9618
1	Cellular_org	Brucella microti	12
1	Cellular_org	Brucella microti CCM 4915	6569
1	Cellular_org	Brucella neotomae	56
1	Cellular_org	Brucella neotomae 5K33	9506
1	Cellular_org	Brucella ovis	157
1	Cellular_org	Brucella ovis ATCC 25840	5785
1	Cellular_org	Brucella pinnipedialis	70
1	Cellular_org	Brucella pinnipedialis B2/94	9726
1	Cellular_org	Brucella pinnipedialis M163/99/10	9794
1	Cellular_org	Brucella pinnipedialis M292/94/1	9583
1	Cellular_org	Brucella sp. 83/13	8831
1	Cellular_org	Brucella sp. BO1	5983
1	Cellular_org	Brucella sp. BO2	5942
1	Cellular_org	Brucella sp. F5/99	9509
1	Cellular_org	Brucella sp. NF 2653	5754
1	Cellular_org	Brucella sp. NVSL 07-0026	6302
1	Cellular_org	Brucella suis	550
1	Cellular_org	Brucella suis 1330	6578
1	Cellular_org	Brucella suis ATCC 23445	6498
1	Cellular_org	Brucella suis bv. 3 str. 686	9539
1	Cellular_org	Brucella suis bv. 4 str. 40	6116
1	Cellular_org	Brucella suis bv. 5 str. 513	9614
1	Cellular_org	Buchnera aphidicola	963
1	Cellular_org	Buchnera aphidicola (Acyrthosiphon pisum)	949
1	Cellular_org	Buchnera aphidicola (Cinara cedri)	60
1	Cellular_org	Buchnera aphidicola (Schizaphis graminum)	16
1	Cellular_org	Buchnera aphidicola str. 5A (Acyrthosiphon pisum)	1110
1	Cellular_org	Buchnera aphidicola str. APS (Acyrthosiphon pisum)	1150
1	Cellular_org	Buchnera aphidicola str. Bp (Baizongia pistaciae)	1014
1	Cellular_org	Buchnera aphidicola str. Cc (Cinara cedri)	714
1	Cellular_org	Buchnera aphidicola str. LSR1 (Acyrthosiphon pisum)	594
1	Cellular_org	Buchnera aphidicola str. Sg (Schizaphis graminum)	1091
1	Cellular_org	Buchnera aphidicola str. Tuc7 (Acyrthosiphon pisum)	1106
1	Cellular_org	Bulleidia extructa W1219	2830
1	Cellular_org	Burkholderia ambifaria	66
1	Cellular_org	Burkholderia ambifaria AMMD	13220
1	Cellular_org	Burkholderia ambifaria IOP40-10	13846
1	Cellular_org	Burkholderia ambifaria MC40-6	13394
1	Cellular_org	Burkholderia ambifaria MEX-5	14248
1	Cellular_org	Burkholderia cenocepacia	602
1	Cellular_org	Burkholderia cenocepacia AU 1054	12954
1	Cellular_org	Burkholderia cenocepacia HI2424	13838
1	Cellular_org	Burkholderia cenocepacia J2315	14238
1	Cellular_org	Burkholderia cenocepacia MC0-3	14016
1	Cellular_org	Burkholderia cenocepacia PC184	11070
1	Cellular_org	Burkholderia cepacia	788
1	Cellular_org	Burkholderia dolosa	39
1	Cellular_org	Burkholderia dolosa AUO158	9644
1	Cellular_org	Burkholderia glumae	251
1	Cellular_org	Burkholderia glumae BGR1	11586
1	Cellular_org	Burkholderia graminis	3
1	Cellular_org	Burkholderia graminis C4D1M	13498
1	Cellular_org	Burkholderia mallei	107
1	Cellular_org	Burkholderia mallei 2002721280	9692
1	Cellular_org	Burkholderia mallei ATCC 10399	10552
1	Cellular_org	Burkholderia mallei ATCC 23344	10049
1	Cellular_org	Burkholderia mallei FMH	10338
1	Cellular_org	Burkholderia mallei GB8 horse 4	11776
1	Cellular_org	Burkholderia mallei JHU	10256
1	Cellular_org	Burkholderia mallei NCTC 10229	10666
1	Cellular_org	Burkholderia mallei NCTC 10247	10830
1	Cellular_org	Burkholderia mallei PRL-20	10748
1	Cellular_org	Burkholderia mallei SAVP1	10377
1	Cellular_org	Burkholderia multivorans	211
1	Cellular_org	Burkholderia multivorans ATCC 17616	24752
1	Cellular_org	Burkholderia multivorans CGD1	13144
1	Cellular_org	Burkholderia multivorans CGD2	13306
1	Cellular_org	Burkholderia multivorans CGD2M	13292
1	Cellular_org	Burkholderia oklahomensis C6786	6979
1	Cellular_org	Burkholderia oklahomensis EO147	7235
1	Cellular_org	Burkholderia phymatum	11
1	Cellular_org	Burkholderia phymatum STM815	14997
1	Cellular_org	Burkholderia phytofirmans	3
1	Cellular_org	Burkholderia phytofirmans PsJN	14485
1	Cellular_org	Burkholderia pseudomallei	493
1	Cellular_org	Burkholderia pseudomallei 1106a	14355
1	Cellular_org	Burkholderia pseudomallei 1106b	14382
1	Cellular_org	Burkholderia pseudomallei 112	8051
1	Cellular_org	Burkholderia pseudomallei 14	8255
1	Cellular_org	Burkholderia pseudomallei 1655	12588
1	Cellular_org	Burkholderia pseudomallei 1710a	14992
1	Cellular_org	Burkholderia pseudomallei 1710b	12694
1	Cellular_org	Burkholderia pseudomallei 305	14742
1	Cellular_org	Burkholderia pseudomallei 406e	12726
1	Cellular_org	Burkholderia pseudomallei 576	14791
1	Cellular_org	Burkholderia pseudomallei 668	14233
1	Cellular_org	Burkholderia pseudomallei 7894	8315
1	Cellular_org	Burkholderia pseudomallei 9	8224
1	Cellular_org	Burkholderia pseudomallei 91	8331
1	Cellular_org	Burkholderia pseudomallei B7210	8122
1	Cellular_org	Burkholderia pseudomallei BCC215	7939
1	Cellular_org	Burkholderia pseudomallei DM98	8581
1	Cellular_org	Burkholderia pseudomallei K96243	11457
1	Cellular_org	Burkholderia pseudomallei MSHR346	15164
1	Cellular_org	Burkholderia pseudomallei NCTC 13177	8109
1	Cellular_org	Burkholderia pseudomallei Pakistan 9	14982
1	Cellular_org	Burkholderia pseudomallei Pasteur 52237	13260
1	Cellular_org	Burkholderia pseudomallei S13	13522
1	Cellular_org	Burkholderia rhizoxinica	8
1	Cellular_org	Burkholderia rhizoxinica HKI 454	54
1	Cellular_org	Burkholderia sp. 383	15434
1	Cellular_org	Burkholderia sp. CCGE1001	12148
1	Cellular_org	Burkholderia sp. CCGE1002	13778
1	Cellular_org	Burkholderia sp. CCGE1003	18119
1	Cellular_org	Burkholderia sp. Ch1-1	15647
1	Cellular_org	Burkholderia sp. H160	14920
1	Cellular_org	Burkholderia thailandensis	34
1	Cellular_org	Burkholderia thailandensis Bt4	6771
1	Cellular_org	Burkholderia thailandensis E264	16925
1	Cellular_org	Burkholderia thailandensis MSMB43	7426
1	Cellular_org	Burkholderia thailandensis TXDOH	6720
1	Cellular_org	Burkholderia ubonensis	19
1	Cellular_org	Burkholderia ubonensis Bu	7192
1	Cellular_org	Burkholderia vietnamiensis	116
1	Cellular_org	Burkholderia vietnamiensis G4	15235
1	Cellular_org	Burkholderia xenovorans	7
1	Cellular_org	Burkholderia xenovorans LB400	17416
1	Cellular_org	Burkholderiales bacterium 1_1_47	4754
1	Cellular_org	Butyrivibrio crossotus DSM 2876	5059
1	Cellular_org	Butyrivibrio fibrisolvens	116
1	Cellular_org	Butyrivibrio fibrisolvens OB157	4
1	Cellular_org	Butyrivibrio proteoclasticus B316	7623
1	Cellular_org	Caedibacter taeniospiralis	124
1	Cellular_org	Caldicellulosiruptor bescii DSM 6725	5320
1	Cellular_org	Caldicellulosiruptor lactoaceticus	1
1	Cellular_org	Caldicellulosiruptor obsidiansis OB47	4376
1	Cellular_org	Caldicellulosiruptor saccharolyticus	33
1	Cellular_org	Caldicellulosiruptor saccharolyticus DSM 8903	5359
1	Cellular_org	Caminibacter mediatlanticus	3
1	Cellular_org	Caminibacter mediatlanticus TB-2	3652
1	Cellular_org	Campylobacter coli	1570
1	Cellular_org	Campylobacter coli JV20	3546
1	Cellular_org	Campylobacter coli RM2228	3948
1	Cellular_org	Campylobacter concisus	12
1	Cellular_org	Campylobacter concisus 13826	4065
1	Cellular_org	Campylobacter curvus	3
1	Cellular_org	Campylobacter curvus 525.92	3862
1	Cellular_org	Campylobacter fetus	109
1	Cellular_org	Campylobacter fetus subsp. fetus	51
1	Cellular_org	Campylobacter fetus subsp. fetus 82-40	3438
1	Cellular_org	Campylobacter fetus subsp. venerealis	84
1	Cellular_org	Campylobacter fetus subsp. venerealis str. Azul-94	2911
1	Cellular_org	Campylobacter gracilis	2
1	Cellular_org	Campylobacter gracilis RM3268	5694
1	Cellular_org	Campylobacter hominis	1
1	Cellular_org	Campylobacter hominis ATCC BAA-381	3374
1	Cellular_org	Campylobacter jejuni	3530
1	Cellular_org	Campylobacter jejuni RM1221	3676
1	Cellular_org	Campylobacter jejuni subsp. doylei	26
1	Cellular_org	Campylobacter jejuni subsp. doylei 269.97	3462
1	Cellular_org	Campylobacter jejuni subsp. jejuni	60
1	Cellular_org	Campylobacter jejuni subsp. jejuni 1336	3511
1	Cellular_org	Campylobacter jejuni subsp. jejuni 260.94	3432
1	Cellular_org	Campylobacter jejuni subsp. jejuni 414	3600
1	Cellular_org	Campylobacter jejuni subsp. jejuni 81-176	5692
1	Cellular_org	Campylobacter jejuni subsp. jejuni 81116	3252
1	Cellular_org	Campylobacter jejuni subsp. jejuni 84-25	3496
1	Cellular_org	Campylobacter jejuni subsp. jejuni BH-01-0142	212
1	Cellular_org	Campylobacter jejuni subsp. jejuni CF93-6	3514
1	Cellular_org	Campylobacter jejuni subsp. jejuni CG8421	3024
1	Cellular_org	Campylobacter jejuni subsp. jejuni CG8486	2850
1	Cellular_org	Campylobacter jejuni subsp. jejuni HB93-13	3420
1	Cellular_org	Campylobacter jejuni subsp. jejuni NCTC 11168	3247
1	Cellular_org	Campylobacter lari	502
1	Cellular_org	Campylobacter lari RM2100	3091
1	Cellular_org	Campylobacter rectus	13
1	Cellular_org	Campylobacter rectus RM3267	5942
1	Cellular_org	Campylobacter showae	4
1	Cellular_org	Campylobacter showae RM3277	4722
1	Cellular_org	Campylobacter upsaliensis	119
1	Cellular_org	Campylobacter upsaliensis RM3195	3868
1	Cellular_org	Campylobacterales bacterium GD 1	5490
1	Cellular_org	Candidatus Accumulibacter phosphatis clade IIA str. UW-1	9124
1	Cellular_org	Candidatus Amoebophilus asiaticus	11
1	Cellular_org	Candidatus Amoebophilus asiaticus 5a2	2669
1	Cellular_org	Candidatus Azobacteroides pseudotrichonymphae genomovar. CFP2	1704
1	Cellular_org	Candidatus Baumannia cicadellinicola	2
1	Cellular_org	Candidatus Blochmannia floridanus	1172
1	Cellular_org	Candidatus Blochmannia pennsylvanicus	10
1	Cellular_org	Candidatus Blochmannia pennsylvanicus str. BPEN	1220
1	Cellular_org	Candidatus Blochmannia vafer	9
1	Cellular_org	Candidatus Carsonella ruddii	197
1	Cellular_org	Candidatus Carsonella ruddii PV	364
1	Cellular_org	Candidatus Cloacamonas acidaminovorans	3630
1	Cellular_org	Candidatus Desulforudis audaxviator MP104C	4314
1	Cellular_org	Candidatus Hamiltonella defensa	237
1	Cellular_org	Candidatus Hamiltonella defensa 5AT (Acyrthosiphon pisum)	4245
1	Cellular_org	Candidatus Hodgkinia cicadicola Dsem	338
1	Cellular_org	Candidatus Koribacter versatilis Ellin345	9554
1	Cellular_org	Candidatus Liberibacter asiaticus	687
1	Cellular_org	Candidatus Liberibacter asiaticus str. psy62	2218
1	Cellular_org	Candidatus Liberibacter solanacearum	20
1	Cellular_org	Candidatus Nitrospira defluvii	8682
1	Cellular_org	Candidatus Pelagibacter sp. HTCC7211	2894
1	Cellular_org	Candidatus Pelagibacter ubique	90
1	Cellular_org	Candidatus Pelagibacter ubique HTCC1002	2794
1	Cellular_org	Candidatus Pelagibacter ubique HTCC1062	2708
1	Cellular_org	Candidatus Phytoplasma australiense	1435
1	Cellular_org	Candidatus Phytoplasma mali	1127
1	Cellular_org	Candidatus Poribacteria sp. WGA-A3	3170
1	Cellular_org	Candidatus Protochlamydia amoebophila UWE25	4063
1	Cellular_org	Candidatus Puniceispirillum marinum IMCC1322	5089
1	Cellular_org	Candidatus Regiella insecticola	24
1	Cellular_org	Candidatus Regiella insecticola LSR1	3538
1	Cellular_org	Candidatus Rickettsia amblyommii	91
1	Cellular_org	Candidatus Riesia pediculicola	2
1	Cellular_org	Candidatus Riesia pediculicola USDA	1112
1	Cellular_org	Candidatus Ruthia magnifica str. Cm (Calyptogena magnifica)	1952
1	Cellular_org	Candidatus Solibacter usitatus Ellin6076	7826
1	Cellular_org	Candidatus Sulcia muelleri CARI	492
1	Cellular_org	Candidatus Sulcia muelleri DMIN	452
1	Cellular_org	Candidatus Sulcia muelleri GWSS	454
1	Cellular_org	Candidatus Sulcia muelleri SMDSEM	484
1	Cellular_org	Candidatus Sulcia muelleri str. Hc (Homalodisca coagulata)	358
1	Cellular_org	Candidatus Vesicomyosocius okutanii HA	1874
1	Cellular_org	Candidatus Zinderia insecticola CARI	404
1	Cellular_org	Capnocytophaga canimorsus	27
1	Cellular_org	Capnocytophaga gingivalis	2
1	Cellular_org	Capnocytophaga gingivalis ATCC 33624	5176
1	Cellular_org	Capnocytophaga ochracea	11
1	Cellular_org	Capnocytophaga ochracea DSM 7271	4342
1	Cellular_org	Capnocytophaga sputigena	6
1	Cellular_org	Carboxydibrachium pacificum DSM 12653	3372
1	Cellular_org	Carboxydothermus hydrogenoformans	99
1	Cellular_org	Carboxydothermus hydrogenoformans Z-2901	5240
1	Cellular_org	Cardiobacterium hominis ATCC 15826	5162
1	Cellular_org	Carnobacterium sp. AT7	4776
1	Cellular_org	Catenibacterium mitsuokai DSM 15897	5954
1	Cellular_org	Catenulispora acidiphila DSM 44928	17830
1	Cellular_org	Catonella morbi ATCC 51271	3900
1	Cellular_org	Caulobacter crescentus CB15	7646
1	Cellular_org	Caulobacter crescentus NA1000	7756
1	Cellular_org	Caulobacter segnis	1
1	Cellular_org	Caulobacter segnis ATCC 21756	8278
1	Cellular_org	Caulobacter sp. K31	10876
1	Cellular_org	Caulobacter vibrioides	86
1	Cellular_org	Cellulomonas flavigena	19
1	Cellular_org	Cellulomonas flavigena DSM 20109	7356
1	Cellular_org	Cellvibrio japonicus	24
1	Cellular_org	Cellvibrio japonicus Ueda107	7508
1	Cellular_org	Chelativorans sp. BNC1	4543
1	Cellular_org	Chitinophaga pinensis	3
1	Cellular_org	Chitinophaga pinensis DSM 2588	14384
1	Cellular_org	Chlamydia muridarum MopnTet14	946
1	Cellular_org	Chlamydia muridarum Nigg	2762
1	Cellular_org	Chlamydia muridarum Weiss	916
1	Cellular_org	Chlamydia trachomatis	3723
1	Cellular_org	Chlamydia trachomatis 434/Bu	1748
1	Cellular_org	Chlamydia trachomatis 6276	920
1	Cellular_org	Chlamydia trachomatis 6276s	922
1	Cellular_org	Chlamydia trachomatis 70	923
1	Cellular_org	Chlamydia trachomatis 70s	919
1	Cellular_org	Chlamydia trachomatis A/HAR-13	1838
1	Cellular_org	Chlamydia trachomatis B/Jali20/OT	1750
1	Cellular_org	Chlamydia trachomatis B/TZ1A828/OT	1760
1	Cellular_org	Chlamydia trachomatis D(s)2923	932
1	Cellular_org	Chlamydia trachomatis D/UW-3/CX	1789
1	Cellular_org	Chlamydia trachomatis L2b/UCH-1/proctitis	1748
1	Cellular_org	Chlamydia trachomatis L2tet1	958
1	Cellular_org	Chlamydophila abortus	101
1	Cellular_org	Chlamydophila abortus S26/3	1864
1	Cellular_org	Chlamydophila caviae	32
1	Cellular_org	Chlamydophila caviae GPIC	2010
1	Cellular_org	Chlamydophila felis	61
1	Cellular_org	Chlamydophila felis Fe/C-56	2026
1	Cellular_org	Chlamydophila pneumoniae	254
1	Cellular_org	Chlamydophila pneumoniae AR39	2224
1	Cellular_org	Chlamydophila pneumoniae CWL029	2104
1	Cellular_org	Chlamydophila pneumoniae J138	2138
1	Cellular_org	Chlamydophila pneumoniae TW-183	2226
1	Cellular_org	Chlamydophila psittaci	240
1	Cellular_org	Chlorobaculum parvum	4
1	Cellular_org	Chlorobaculum parvum NCIB 8327	4086
1	Cellular_org	Chlorobaculum tepidum	79
1	Cellular_org	Chlorobium chlorochromatii CaD3	4004
1	Cellular_org	Chlorobium ferrooxidans DSM 13031	4316
1	Cellular_org	Chlorobium limicola	79
1	Cellular_org	Chlorobium limicola DSM 245	4870
1	Cellular_org	Chlorobium luteolum DSM 273	4167
1	Cellular_org	Chlorobium phaeobacteroides	27
1	Cellular_org	Chlorobium phaeobacteroides BS1	4938
1	Cellular_org	Chlorobium phaeobacteroides DSM 266	5301
1	Cellular_org	Chlorobium phaeovibrioides	9
1	Cellular_org	Chlorobium phaeovibrioides DSM 265	1753
1	Cellular_org	Chlorobium tepidum TLS	4500
1	Cellular_org	Chloroflexus aggregans DSM 9485	7461
1	Cellular_org	Chloroflexus aurantiacus	49
1	Cellular_org	Chloroflexus aurantiacus J-10-fl	7735
1	Cellular_org	Chloroflexus sp. Y-400-fl	8318
1	Cellular_org	Chloroherpeton thalassium	1
1	Cellular_org	Chloroherpeton thalassium ATCC 35110	5420
1	Cellular_org	Chromobacterium violaceum	56
1	Cellular_org	Chromobacterium violaceum ATCC 12472	8814
1	Cellular_org	Chromohalobacter salexigens	10
1	Cellular_org	Chromohalobacter salexigens DSM 3043	6596
1	Cellular_org	Chryseobacterium gleum	9
1	Cellular_org	Chryseobacterium gleum ATCC 35910	10578
1	Cellular_org	Chthoniobacter flavus Ellin428	13436
1	Cellular_org	Citreicella sp. SE45	10853
1	Cellular_org	Citrobacter freundii	610
1	Cellular_org	Citrobacter koseri	85
1	Cellular_org	Citrobacter koseri ATCC BAA-895	10039
1	Cellular_org	Citrobacter rodentium	99
1	Cellular_org	Citrobacter rodentium ICC168	9826
1	Cellular_org	Citrobacter sp. 30_2	9456
1	Cellular_org	Citrobacter youngae	17
1	Cellular_org	Citrobacter youngae ATCC 29220	10556
1	Cellular_org	Citromicrobium bathyomarinum JL354	3238
1	Cellular_org	Clavibacter michiganensis	2
1	Cellular_org	Clavibacter michiganensis subsp. michiganensis	8
1	Cellular_org	Clavibacter michiganensis subsp. michiganensis NCPPB 382	6162
1	Cellular_org	Clavibacter michiganensis subsp. sepedonicus	6242
1	Cellular_org	Clostridiales genomosp. BVAB3 str. UPII9-5	3134
1	Cellular_org	Clostridium acetobutylicum	45
1	Cellular_org	Clostridium acetobutylicum ATCC 824	7807
1	Cellular_org	Clostridium asparagiforme DSM 15981	13637
1	Cellular_org	Clostridium bartlettii DSM 16795	5574
1	Cellular_org	Clostridium beijerinckii	107
1	Cellular_org	Clostridium beijerinckii NCIMB 8052	10046
1	Cellular_org	Clostridium bolteae	2
1	Cellular_org	Clostridium bolteae ATCC BAA-613	14568
1	Cellular_org	Clostridium botulinum	1026
1	Cellular_org	Clostridium botulinum A	2
1	Cellular_org	Clostridium botulinum A str. ATCC 19397	7101
1	Cellular_org	Clostridium botulinum A str. ATCC 3502	7182
1	Cellular_org	Clostridium botulinum A str. Hall	6804
1	Cellular_org	Clostridium botulinum A2 str. Kyoto	7760
1	Cellular_org	Clostridium botulinum A3 str. Loch Maree	7966
1	Cellular_org	Clostridium botulinum B	12
1	Cellular_org	Clostridium botulinum B str. Eklund 17B	6950
1	Cellular_org	Clostridium botulinum B1 str. Okra	7692
1	Cellular_org	Clostridium botulinum Ba4 str. 657	8006
1	Cellular_org	Clostridium botulinum Bf	8102
1	Cellular_org	Clostridium botulinum C	3
1	Cellular_org	Clostridium botulinum C str. Eklund	5156
1	Cellular_org	Clostridium botulinum D	2
1	Cellular_org	Clostridium botulinum D str. 1873	4471
1	Cellular_org	Clostridium botulinum E	35
1	Cellular_org	Clostridium botulinum E1 str. 'BoNT E Beluga'	7368
1	Cellular_org	Clostridium botulinum E3 str. Alaska E43	6514
1	Cellular_org	Clostridium botulinum F str. Langeland	7313
1	Cellular_org	Clostridium botulinum NCTC 2916	7336
1	Cellular_org	Clostridium butyricum	98
1	Cellular_org	Clostridium butyricum 5521	7654
1	Cellular_org	Clostridium butyricum E4 str. BoNT E BL5262	8602
1	Cellular_org	Clostridium carboxidivorans P7	19355
1	Cellular_org	Clostridium cellulolyticum	18
1	Cellular_org	Clostridium cellulolyticum H10	6805
1	Cellular_org	Clostridium cellulovorans	33
1	Cellular_org	Clostridium cellulovorans 743B	13135
1	Cellular_org	Clostridium difficile	850
1	Cellular_org	Clostridium difficile 630	7506
1	Cellular_org	Clostridium difficile ATCC 43255	3905
1	Cellular_org	Clostridium difficile CD196	6913
1	Cellular_org	Clostridium difficile CIP 107932	3643
1	Cellular_org	Clostridium difficile NAP07	7180
1	Cellular_org	Clostridium difficile NAP08	7530
1	Cellular_org	Clostridium difficile QCD-23m63	3582
1	Cellular_org	Clostridium difficile QCD-32g58	3307
1	Cellular_org	Clostridium difficile QCD-37x79	4042
1	Cellular_org	Clostridium difficile QCD-63q42	4188
1	Cellular_org	Clostridium difficile QCD-66c26	3723
1	Cellular_org	Clostridium difficile QCD-76w55	4056
1	Cellular_org	Clostridium difficile QCD-97b34	3711
1	Cellular_org	Clostridium difficile R20291	7015
1	Cellular_org	Clostridium hathewayi	10
1	Cellular_org	Clostridium hathewayi DSM 13479	15144
1	Cellular_org	Clostridium hiranonis DSM 13275	4549
1	Cellular_org	Clostridium hylemonae DSM 15053	7963
1	Cellular_org	Clostridium kluyveri	1
1	Cellular_org	Clostridium kluyveri DSM 555	7833
1	Cellular_org	Clostridium kluyveri NBRC 12016	7046
1	Cellular_org	Clostridium lentocellum DSM 5427	8741
1	Cellular_org	Clostridium leptum DSM 753	7847
1	Cellular_org	Clostridium ljungdahlii DSM 13528	8368
1	Cellular_org	Clostridium methylpentosum DSM 5476	7814
1	Cellular_org	Clostridium nexile DSM 1787	8480
1	Cellular_org	Clostridium novyi	13
1	Cellular_org	Clostridium novyi NT	4640
1	Cellular_org	Clostridium papyrosolvens DSM 2782	8847
1	Cellular_org	Clostridium perfringens	3918
1	Cellular_org	Clostridium perfringens ATCC 13124	5753
1	Cellular_org	Clostridium perfringens B	8
1	Cellular_org	Clostridium perfringens B str. ATCC 3626	6604
1	Cellular_org	Clostridium perfringens C	10
1	Cellular_org	Clostridium perfringens C str. JGS1495	6208
1	Cellular_org	Clostridium perfringens CPE str. F4969	6015
1	Cellular_org	Clostridium perfringens D	9
1	Cellular_org	Clostridium perfringens D str. JGS1721	6694
1	Cellular_org	Clostridium perfringens E str. JGS1987	7172
1	Cellular_org	Clostridium perfringens NCTC 8239	5580
1	Cellular_org	Clostridium perfringens SM101	5132
1	Cellular_org	Clostridium perfringens str. 13	5447
1	Cellular_org	Clostridium phytofermentans ISDg	7804
1	Cellular_org	Clostridium ramosum	1
1	Cellular_org	Clostridium ramosum DSM 1402	6340
1	Cellular_org	Clostridium saccharolyticum WM1	8308
1	Cellular_org	Clostridium scindens	18
1	Cellular_org	Clostridium scindens ATCC 35704	7990
1	Cellular_org	Clostridium sp. 7_2_43FAA	6910
1	Cellular_org	Clostridium sp. L2-50	5898
1	Cellular_org	Clostridium sp. M62/1	8328
1	Cellular_org	Clostridium sp. MCF-1	2
1	Cellular_org	Clostridium sp. SS2/1	6334
1	Cellular_org	Clostridium spiroforme	2
1	Cellular_org	Clostridium spiroforme DSM 1552	4930
1	Cellular_org	Clostridium sporogenes	33
1	Cellular_org	Clostridium sporogenes ATCC 15579	7534
1	Cellular_org	Clostridium sticklandii	2608
1	Cellular_org	Clostridium sticklandii DSM 519	2574
1	Cellular_org	Clostridium symbiosum	16
1	Cellular_org	Clostridium tetani	12
1	Cellular_org	Clostridium tetani E88	4868
1	Cellular_org	Clostridium thermocellum	90
1	Cellular_org	Clostridium thermocellum ATCC 27405	6385
1	Cellular_org	Clostridium thermocellum DSM 2360	6182
1	Cellular_org	Clostridium thermocellum JW20	6154
1	Cellular_org	Collimonas fungivorans	169
1	Cellular_org	Collinsella aerofaciens	1
1	Cellular_org	Collinsella aerofaciens ATCC 25986	4734
1	Cellular_org	Collinsella intestinalis DSM 13280	3568
1	Cellular_org	Collinsella stercoris DSM 13279	5058
1	Cellular_org	Colwellia psychrerythraea	6
1	Cellular_org	Colwellia psychrerythraea 34H	9821
1	Cellular_org	Comamonas sp. CNB-1	192
1	Cellular_org	Comamonas testosteroni	302
1	Cellular_org	Comamonas testosteroni CNB-2	9602
1	Cellular_org	Comamonas testosteroni KF-1	10984
1	Cellular_org	Comamonas testosteroni S44	10310
1	Cellular_org	Conexibacter woesei DSM 14684	11828
1	Cellular_org	Congregibacter litoralis KT71	7882
1	Cellular_org	Coprobacillus sp. D7	3390
1	Cellular_org	Coprococcus comes ATCC 27758	7826
1	Cellular_org	Coprococcus eutactus ATCC 27759	5964
1	Cellular_org	Coprothermobacter proteolyticus DSM 5265	2964
1	Cellular_org	Coraliomargarita akajimensis DSM 45221	6240
1	Cellular_org	Corynebacterium accolens	12
1	Cellular_org	Corynebacterium accolens ATCC 49725	4666
1	Cellular_org	Corynebacterium accolens ATCC 49726	4720
1	Cellular_org	Corynebacterium ammoniagenes	108
1	Cellular_org	Corynebacterium ammoniagenes DSM 20306	5308
1	Cellular_org	Corynebacterium amycolatum	26
1	Cellular_org	Corynebacterium amycolatum SK46	4206
1	Cellular_org	Corynebacterium aurimucosum	2
1	Cellular_org	Corynebacterium aurimucosum ATCC 700975	7717
1	Cellular_org	Corynebacterium callunae	8
1	Cellular_org	Corynebacterium casei	8
1	Cellular_org	Corynebacterium diphtheriae	2360
1	Cellular_org	Corynebacterium diphtheriae NCTC 13129	2274
1	Cellular_org	Corynebacterium efficiens	86
1	Cellular_org	Corynebacterium efficiens YS-314	11991
1	Cellular_org	Corynebacterium genitalium ATCC 33030	4453
1	Cellular_org	Corynebacterium glucuronolyticum	4
1	Cellular_org	Corynebacterium glucuronolyticum ATCC 51866	5466
1	Cellular_org	Corynebacterium glucuronolyticum ATCC 51867	5290
1	Cellular_org	Corynebacterium glutamicum	1069
1	Cellular_org	Corynebacterium glutamicum ATCC 13032	12215
1	Cellular_org	Corynebacterium glutamicum R	6163
1	Cellular_org	Corynebacterium jeikeium	180
1	Cellular_org	Corynebacterium jeikeium ATCC 43734	4448
1	Cellular_org	Corynebacterium jeikeium K411	4240
1	Cellular_org	Corynebacterium kroppenstedtii DSM 44385	4038
1	Cellular_org	Corynebacterium lipophiloflavum	2
1	Cellular_org	Corynebacterium lipophiloflavum DSM 44291	4742
1	Cellular_org	Corynebacterium matruchotii	3
1	Cellular_org	Corynebacterium matruchotii ATCC 14266	5238
1	Cellular_org	Corynebacterium matruchotii ATCC 33806	6288
1	Cellular_org	Corynebacterium pseudogenitalium	1
1	Cellular_org	Corynebacterium pseudogenitalium ATCC 33035	5214
1	Cellular_org	Corynebacterium pseudotuberculosis	15
1	Cellular_org	Corynebacterium pseudotuberculosis FRC41	4220
1	Cellular_org	Corynebacterium renale	4
1	Cellular_org	Corynebacterium resistens DSM 45100	2305
1	Cellular_org	Corynebacterium sp. L2-79-05	140
1	Cellular_org	Corynebacterium striatum	104
1	Cellular_org	Corynebacterium striatum ATCC 6940	5354
1	Cellular_org	Corynebacterium tuberculostearicum	2
1	Cellular_org	Corynebacterium tuberculostearicum SK141	4420
1	Cellular_org	Corynebacterium urealyticum	3
1	Cellular_org	Corynebacterium urealyticum DSM 7109	4054
1	Cellular_org	Corynebacterium variabile	4
1	Cellular_org	Coxiella burnetii	1470
1	Cellular_org	Coxiella burnetii 'MSU Goat Q177'	4246
1	Cellular_org	Coxiella burnetii CbuG_Q212	3738
1	Cellular_org	Coxiella burnetii CbuK_Q154	3889
1	Cellular_org	Coxiella burnetii Dugway 5J108-111	4090
1	Cellular_org	Coxiella burnetii RSA 331	3950
1	Cellular_org	Coxiella burnetii RSA 334	3812
1	Cellular_org	Coxiella burnetii RSA 493	3700
1	Cellular_org	Croceibacter atlanticus HTCC2559	5404
1	Cellular_org	Crocosphaera watsonii	10
1	Cellular_org	Crocosphaera watsonii WH 8501	11961
1	Cellular_org	Cronobacter sakazakii	328
1	Cellular_org	Cronobacter sakazakii ATCC BAA-894	8863
1	Cellular_org	Cronobacter turicensis	22
1	Cellular_org	Cronobacter turicensis z3032	8911
1	Cellular_org	Cryptobacterium curtum DSM 15641	2714
1	Cellular_org	Cupriavidus metallidurans	2
1	Cellular_org	Cupriavidus metallidurans CH34	12961
1	Cellular_org	Cupriavidus necator	159
1	Cellular_org	Cupriavidus taiwanensis	11819
1	Cellular_org	Cyanobium sp. PCC 7001	5545
1	Cellular_org	Cyanothece sp. ATCC 51142	10686
1	Cellular_org	Cyanothece sp. CCY0110	12952
1	Cellular_org	Cyanothece sp. PCC 7424	11421
1	Cellular_org	Cyanothece sp. PCC 7425	10654
1	Cellular_org	Cyanothece sp. PCC 7822	13284
1	Cellular_org	Cyanothece sp. PCC 8801	8764
1	Cellular_org	Cyanothece sp. PCC 8802	8888
1	Cellular_org	Cylindrospermopsis raciborskii	139
1	Cellular_org	Cylindrospermopsis raciborskii CS-505	6898
1	Cellular_org	Cylindrospermum sp. A1345	17
1	Cellular_org	Cytophaga hutchinsonii	1
1	Cellular_org	Cytophaga hutchinsonii ATCC 33406	7572
1	Cellular_org	Dechloromonas aromatica RCB	8342
1	Cellular_org	Deferribacter desulfuricans SSM1	4748
1	Cellular_org	Dehalococcoides ethenogenes	2
1	Cellular_org	Dehalococcoides ethenogenes 195	3160
1	Cellular_org	Dehalococcoides sp. BAV1	2758
1	Cellular_org	Dehalococcoides sp. CBDB1	2946
1	Cellular_org	Dehalococcoides sp. GT	2834
1	Cellular_org	Dehalococcoides sp. VS	2878
1	Cellular_org	Dehalogenimonas lykanthroporepellens BL-DC-9	3318
1	Cellular_org	Deinococcus deserti	1
1	Cellular_org	Deinococcus deserti VCD115	6904
1	Cellular_org	Deinococcus geothermalis	2
1	Cellular_org	Deinococcus geothermalis DSM 11300	6108
1	Cellular_org	Deinococcus radiodurans	41
1	Cellular_org	Deinococcus radiodurans R1	6277
1	Cellular_org	Deinococcus radiopugnans ATCC 19172	6
1	Cellular_org	Delftia acidovorans	299
1	Cellular_org	Delftia acidovorans SPH-1	12080
1	Cellular_org	Denitrovibrio acetiphilus DSM 12809	5928
1	Cellular_org	Dermacoccus sp. Ellin185	5838
1	Cellular_org	Desulfarculus baarsii DSM 2075	6559
1	Cellular_org	Desulfatibacillum alkenivorans	2
1	Cellular_org	Desulfatibacillum alkenivorans AK-01	10504
1	Cellular_org	Desulfitobacterium hafniense	20
1	Cellular_org	Desulfitobacterium hafniense DCB-2	9825
1	Cellular_org	Desulfitobacterium hafniense Y51	10135
1	Cellular_org	Desulfobacterium autotrophicum	8
1	Cellular_org	Desulfobacterium autotrophicum HRM2	9890
1	Cellular_org	Desulfobulbus propionicus	3
1	Cellular_org	Desulfobulbus propionicus DSM 2032	2
1	Cellular_org	Desulfococcus oleovorans Hxd3	6538
1	Cellular_org	Desulfohalobium retbaense DSM 5692	5059
1	Cellular_org	Desulfomicrobium baculatum	11
1	Cellular_org	Desulfomicrobium baculatum DSM 4028	6876
1	Cellular_org	Desulfonatronospira thiodismutans ASO3-1	7326
1	Cellular_org	Desulfotalea psychrophila LSv54	6470
1	Cellular_org	Desulfotomaculum acetoxidans	2
1	Cellular_org	Desulfotomaculum acetoxidans DSM 771	8141
1	Cellular_org	Desulfotomaculum nigrificans	2
1	Cellular_org	Desulfotomaculum nigrificans DSM 574	5
1	Cellular_org	Desulfotomaculum reducens MI-1	6552
1	Cellular_org	Desulfovibrio aespoeensis	2
1	Cellular_org	Desulfovibrio aespoeensis Aspo-2	6589
1	Cellular_org	Desulfovibrio desulfuricans	36
1	Cellular_org	Desulfovibrio desulfuricans subsp. desulfuricans	13
1	Cellular_org	Desulfovibrio desulfuricans subsp. desulfuricans str. ATCC 27774	4727
1	Cellular_org	Desulfovibrio desulfuricans subsp. desulfuricans str. G20	7563
1	Cellular_org	Desulfovibrio fructosovorans	8
1	Cellular_org	Desulfovibrio fructosovorans JJ	8324
1	Cellular_org	Desulfovibrio magneticus RS-1	9404
1	Cellular_org	Desulfovibrio piger	4
1	Cellular_org	Desulfovibrio piger ATCC 29098	6235
1	Cellular_org	Desulfovibrio salexigens	5
1	Cellular_org	Desulfovibrio salexigens DSM 2638	7616
1	Cellular_org	Desulfovibrio sp. 3_1_syn3	6488
1	Cellular_org	Desulfovibrio sp. FW1012B	7474
1	Cellular_org	Desulfovibrio vulgaris	100
1	Cellular_org	Desulfovibrio vulgaris DP4	3091
1	Cellular_org	Desulfovibrio vulgaris str. 'Miyazaki F'	6398
1	Cellular_org	Desulfovibrio vulgaris str. Hildenborough	7107
1	Cellular_org	Desulfurivibrio alkaliphilus AHT2	5240
1	Cellular_org	Desulfuromonas acetoxidans	2
1	Cellular_org	Desulfuromonas acetoxidans DSM 684	6472
1	Cellular_org	Dethiobacter alkaliphilus AHT 1	6326
1	Cellular_org	Dethiosulfovibrio peptidovorans DSM 11002	4916
1	Cellular_org	Dialister invisus DSM 15470	3909
1	Cellular_org	Dialister micraerophilus	13
1	Cellular_org	Dichelobacter nodosus	275
1	Cellular_org	Dichelobacter nodosus VCS1703A	2560
1	Cellular_org	Dickeya dadantii	77
1	Cellular_org	Dickeya dadantii 3937	9098
1	Cellular_org	Dickeya dadantii Ech586	8295
1	Cellular_org	Dickeya dadantii Ech703	7946
1	Cellular_org	Dickeya zeae	45
1	Cellular_org	Dickeya zeae Ech1591	8333
1	Cellular_org	Dictyoglomus thermophilum	10
1	Cellular_org	Dictyoglomus thermophilum H-6-12	3824
1	Cellular_org	Dictyoglomus turgidum DSM 6724	3488
1	Cellular_org	Dietzia cinnamea	1
1	Cellular_org	Dinoroseobacter shibae DFL 12	8386
1	Cellular_org	Dokdonia donghaensis	1
1	Cellular_org	Dokdonia donghaensis MED134	5888
1	Cellular_org	Dorea formicigenerans ATCC 27755	6554
1	Cellular_org	Dorea longicatena DSM 13814	5940
1	Cellular_org	Dyadobacter fermentans DSM 18053	11438
1	Cellular_org	Edwardsiella ictaluri	116
1	Cellular_org	Edwardsiella ictaluri 93-146	7645
1	Cellular_org	Edwardsiella tarda	421
1	Cellular_org	Edwardsiella tarda ATCC 23685	7928
1	Cellular_org	Edwardsiella tarda EIB202	7179
1	Cellular_org	Eggerthella lenta	12
1	Cellular_org	Eggerthella lenta DSM 2243	6140
1	Cellular_org	Ehrlichia canis	151
1	Cellular_org	Ehrlichia canis str. Jake	1850
1	Cellular_org	Ehrlichia chaffeensis	222
1	Cellular_org	Ehrlichia chaffeensis str. Arkansas	2210
1	Cellular_org	Ehrlichia chaffeensis str. Sapulpa	1610
1	Cellular_org	Ehrlichia ruminantium str. Gardel	1900
1	Cellular_org	Ehrlichia ruminantium str. Welgevonden	3692
1	Cellular_org	Eikenella corrodens	37
1	Cellular_org	Eikenella corrodens ATCC 23834	5254
1	Cellular_org	Elusimicrobium minutum Pei191	3058
1	Cellular_org	Endoriftia persephone 'Hot96_1+Hot96_2'	6653
1	Cellular_org	Enhydrobacter aerosaccus SK60	5146
1	Cellular_org	Enterobacter aerogenes	356
1	Cellular_org	Enterobacter cancerogenus	19
1	Cellular_org	Enterobacter cancerogenus ATCC 35316	9236
1	Cellular_org	Enterobacter cloacae	2415
1	Cellular_org	Enterobacter cloacae SCF1	4399
1	Cellular_org	Enterobacter cloacae subsp. cloacae	4
1	Cellular_org	Enterobacter cloacae subsp. cloacae ATCC 13047	11036
1	Cellular_org	Enterobacter sp. 638	8483
1	Cellular_org	Enterobacter sp. RFL1396	10
1	Cellular_org	Enterococcus casseliflavus	166
1	Cellular_org	Enterococcus casseliflavus EC10	6584
1	Cellular_org	Enterococcus casseliflavus EC20	6340
1	Cellular_org	Enterococcus casseliflavus EC30	6566
1	Cellular_org	Enterococcus faecalis	2299
1	Cellular_org	Enterococcus faecalis ATCC 29200	5910
1	Cellular_org	Enterococcus faecalis ATCC 4200	5854
1	Cellular_org	Enterococcus faecalis CH188	6134
1	Cellular_org	Enterococcus faecalis D6	5504
1	Cellular_org	Enterococcus faecalis DAPTO 512	3104
1	Cellular_org	Enterococcus faecalis DS5	6164
1	Cellular_org	Enterococcus faecalis E1Sol	5520
1	Cellular_org	Enterococcus faecalis Fly1	5238
1	Cellular_org	Enterococcus faecalis HH22	6456
1	Cellular_org	Enterococcus faecalis HIP11704	6266
1	Cellular_org	Enterococcus faecalis JH1	5832
1	Cellular_org	Enterococcus faecalis Merz96	5898
1	Cellular_org	Enterococcus faecalis OG1RF	477
1	Cellular_org	Enterococcus faecalis PC1.1	5238
1	Cellular_org	Enterococcus faecalis R712	6172
1	Cellular_org	Enterococcus faecalis S613	6192
1	Cellular_org	Enterococcus faecalis T1	5602
1	Cellular_org	Enterococcus faecalis T11	5022
1	Cellular_org	Enterococcus faecalis T2	6308
1	Cellular_org	Enterococcus faecalis T3	5258
1	Cellular_org	Enterococcus faecalis T8	5840
1	Cellular_org	Enterococcus faecalis TUSoD Ef11	5408
1	Cellular_org	Enterococcus faecalis TX0102	2831
1	Cellular_org	Enterococcus faecalis TX0104	6546
1	Cellular_org	Enterococcus faecalis TX0109	5974
1	Cellular_org	Enterococcus faecalis TX0411	6490
1	Cellular_org	Enterococcus faecalis TX0635	3263
1	Cellular_org	Enterococcus faecalis TX0855	6064
1	Cellular_org	Enterococcus faecalis TX0860	6228
1	Cellular_org	Enterococcus faecalis TX1322	6012
1	Cellular_org	Enterococcus faecalis TX2134	6392
1	Cellular_org	Enterococcus faecalis TX4248	6556
1	Cellular_org	Enterococcus faecalis V583	6529
1	Cellular_org	Enterococcus faecalis X98	5610
1	Cellular_org	Enterococcus faecium	2286
1	Cellular_org	Enterococcus faecium 1,141,733	5566
1	Cellular_org	Enterococcus faecium 1,230,933	5902
1	Cellular_org	Enterococcus faecium 1,231,408	5766
1	Cellular_org	Enterococcus faecium 1,231,410	5864
1	Cellular_org	Enterococcus faecium 1,231,501	5504
1	Cellular_org	Enterococcus faecium 1,231,502	5660
1	Cellular_org	Enterococcus faecium C68	5772
1	Cellular_org	Enterococcus faecium Com12	5212
1	Cellular_org	Enterococcus faecium Com15	5448
1	Cellular_org	Enterococcus faecium D344SRF	5356
1	Cellular_org	Enterococcus faecium DO	8564
1	Cellular_org	Enterococcus faecium E1039	5174
1	Cellular_org	Enterococcus faecium E1071	5428
1	Cellular_org	Enterococcus faecium E1162	5388
1	Cellular_org	Enterococcus faecium E1636	5880
1	Cellular_org	Enterococcus faecium E1679	6086
1	Cellular_org	Enterococcus faecium E980	5738
1	Cellular_org	Enterococcus faecium PC4.1	5390
1	Cellular_org	Enterococcus faecium TC 6	5736
1	Cellular_org	Enterococcus faecium TX1330	5554
1	Cellular_org	Enterococcus faecium U0317	5930
1	Cellular_org	Enterococcus gallinarum	91
1	Cellular_org	Enterococcus gallinarum EG2	6082
1	Cellular_org	Enterococcus italicus	20
1	Cellular_org	Epulopiscium sp. 'N.t. morphotype B'	2175
1	Cellular_org	Erwinia amylovora	595
1	Cellular_org	Erwinia amylovora ATCC 49946	7086
1	Cellular_org	Erwinia amylovora CFBP1430	7444
1	Cellular_org	Erwinia billingiae	10
1	Cellular_org	Erwinia billingiae Eb661	9834
1	Cellular_org	Erwinia pyrifoliae	193
1	Cellular_org	Erwinia pyrifoliae Ep1/96	7431
1	Cellular_org	Erwinia sp. Ejp 556	44
1	Cellular_org	Erwinia tasmaniensis	7
1	Cellular_org	Erwinia tasmaniensis Et1/99	7244
1	Cellular_org	Erysipelothrix rhusiopathiae	41
1	Cellular_org	Erysipelothrix rhusiopathiae ATCC 19414	3300
1	Cellular_org	Erysipelotrichaceae bacterium 3_1_53	7714
1	Cellular_org	Erysipelotrichaceae bacterium 5_2_54FAA	5752
1	Cellular_org	Erythrobacter litoralis	3
1	Cellular_org	Erythrobacter litoralis HTCC2594	6022
1	Cellular_org	Erythrobacter sp. NAP1	6356
1	Cellular_org	Erythrobacter sp. SD-21	5882
1	Cellular_org	Escherichia albertii	283
1	Cellular_org	Escherichia albertii TW07627	8772
1	Cellular_org	Escherichia coli	57557
1	Cellular_org	Escherichia coli 'BL21-Gold(DE3)pLysS AG'	4228
1	Cellular_org	Escherichia coli 101-1	9214
1	Cellular_org	Escherichia coli 1520	176
1	Cellular_org	Escherichia coli 1827-70	4705
1	Cellular_org	Escherichia coli 536	9248
1	Cellular_org	Escherichia coli 53638	10344
1	Cellular_org	Escherichia coli 55989	9738
1	Cellular_org	Escherichia coli 83972	10510
1	Cellular_org	Escherichia coli APEC O1	9741
1	Cellular_org	Escherichia coli ATCC 8739	8399
1	Cellular_org	Escherichia coli B	78
1	Cellular_org	Escherichia coli B str. REL606	8414
1	Cellular_org	Escherichia coli B088	9082
1	Cellular_org	Escherichia coli B171	9860
1	Cellular_org	Escherichia coli B185	9254
1	Cellular_org	Escherichia coli B354	9056
1	Cellular_org	Escherichia coli B7A	9296
1	Cellular_org	Escherichia coli BW2952	8168
1	Cellular_org	Escherichia coli CFT073	10723
1	Cellular_org	Escherichia coli E110019	9868
1	Cellular_org	Escherichia coli E22	10210
1	Cellular_org	Escherichia coli E24377A	9988
1	Cellular_org	Escherichia coli ED1a	10106
1	Cellular_org	Escherichia coli ETEC 1392/75	492
1	Cellular_org	Escherichia coli ETEC H10407	5080
1	Cellular_org	Escherichia coli F11	9408
1	Cellular_org	Escherichia coli FVEC1302	9914
1	Cellular_org	Escherichia coli FVEC1412	9678
1	Cellular_org	Escherichia coli H299	5192
1	Cellular_org	Escherichia coli H591	4814
1	Cellular_org	Escherichia coli H736	4492
1	Cellular_org	Escherichia coli HS	8762
1	Cellular_org	Escherichia coli IAI1	8705
1	Cellular_org	Escherichia coli IAI39	9462
1	Cellular_org	Escherichia coli K-12	97
1	Cellular_org	Escherichia coli M605	5412
1	Cellular_org	Escherichia coli M718	5158
1	Cellular_org	Escherichia coli MS 107-1	10291
1	Cellular_org	Escherichia coli MS 115-1	10042
1	Cellular_org	Escherichia coli MS 116-1	10324
1	Cellular_org	Escherichia coli MS 119-7	10645
1	Cellular_org	Escherichia coli MS 124-1	11944
1	Cellular_org	Escherichia coli MS 145-7	10986
1	Cellular_org	Escherichia coli MS 146-1	9910
1	Cellular_org	Escherichia coli MS 175-1	9740
1	Cellular_org	Escherichia coli MS 182-1	10634
1	Cellular_org	Escherichia coli MS 185-1	10388
1	Cellular_org	Escherichia coli MS 187-1	8978
1	Cellular_org	Escherichia coli MS 196-1	11172
1	Cellular_org	Escherichia coli MS 198-1	11212
1	Cellular_org	Escherichia coli MS 200-1	10686
1	Cellular_org	Escherichia coli MS 21-1	11488
1	Cellular_org	Escherichia coli MS 45-1	10476
1	Cellular_org	Escherichia coli MS 69-1	10964
1	Cellular_org	Escherichia coli MS 78-1	9984
1	Cellular_org	Escherichia coli MS 84-1	11420
1	Cellular_org	Escherichia coli NC101	9456
1	Cellular_org	Escherichia coli O103:H2	21
1	Cellular_org	Escherichia coli O103:H2 str. 12009	10242
1	Cellular_org	Escherichia coli O111:H-	585
1	Cellular_org	Escherichia coli O111:H- str. 11128	10814
1	Cellular_org	Escherichia coli O127:H6	1
1	Cellular_org	Escherichia coli O127:H6 str. E2348/69	9304
1	Cellular_org	Escherichia coli O157:H7	492
1	Cellular_org	Escherichia coli O157:H7 str. EC4024	6414
1	Cellular_org	Escherichia coli O157:H7 str. EC4042	10464
1	Cellular_org	Escherichia coli O157:H7 str. EC4045	10686
1	Cellular_org	Escherichia coli O157:H7 str. EC4076	10484
1	Cellular_org	Escherichia coli O157:H7 str. EC4113	10010
1	Cellular_org	Escherichia coli O157:H7 str. EC4115	10954
1	Cellular_org	Escherichia coli O157:H7 str. EC4196	10144
1	Cellular_org	Escherichia coli O157:H7 str. EC4206	10404
1	Cellular_org	Escherichia coli O157:H7 str. EC4401	10370
1	Cellular_org	Escherichia coli O157:H7 str. EC4486	10858
1	Cellular_org	Escherichia coli O157:H7 str. EC4501	10248
1	Cellular_org	Escherichia coli O157:H7 str. EC508	10038
1	Cellular_org	Escherichia coli O157:H7 str. EC869	10440
1	Cellular_org	Escherichia coli O157:H7 str. FRIK2000	5301
1	Cellular_org	Escherichia coli O157:H7 str. FRIK966	5312
1	Cellular_org	Escherichia coli O157:H7 str. Sakai	10764
1	Cellular_org	Escherichia coli O157:H7 str. TW14359	10738
1	Cellular_org	Escherichia coli O157:H7 str. TW14588	11606
1	Cellular_org	Escherichia coli O26:H-	223
1	Cellular_org	Escherichia coli O26:H11	25
1	Cellular_org	Escherichia coli O26:H11 str. 11368	11038
1	Cellular_org	Escherichia coli O55:H7	326
1	Cellular_org	Escherichia coli O55:H7 str. CB9615	10242
1	Cellular_org	Escherichia coli OP50	6126
1	Cellular_org	Escherichia coli S88	9670
1	Cellular_org	Escherichia coli SE11	10004
1	Cellular_org	Escherichia coli SMS-3-5	9826
1	Cellular_org	Escherichia coli TA143	4588
1	Cellular_org	Escherichia coli TA206	4909
1	Cellular_org	Escherichia coli TA271	4872
1	Cellular_org	Escherichia coli TA280	5119
1	Cellular_org	Escherichia coli UMN026	10041
1	Cellular_org	Escherichia coli UTI89	10383
1	Cellular_org	Escherichia coli Vir68	238
1	Cellular_org	Escherichia coli W	9404
1	Cellular_org	Escherichia coli str. K-12 substr. DH10B	8252
1	Cellular_org	Escherichia coli str. K-12 substr. MG1655	9984
1	Cellular_org	Escherichia coli str. K-12 substr. W3110	4359
1	Cellular_org	Escherichia fergusonii	192
1	Cellular_org	Escherichia fergusonii ATCC 35469	8616
1	Cellular_org	Escherichia sp. 1_1_43	4524
1	Cellular_org	Escherichia sp. 3_2_53FAA	10706
1	Cellular_org	Escherichia sp. 4_1_40B	4628
1	Cellular_org	Escherichia sp. Sflu5	13
1	Cellular_org	Ethanoligenens harbinense	5
1	Cellular_org	Ethanoligenens harbinense YUAN-3	5650
1	Cellular_org	Eubacterium biforme DSM 3989	5058
1	Cellular_org	Eubacterium cellulosolvens	5
1	Cellular_org	Eubacterium dolichum DSM 3991	4701
1	Cellular_org	Eubacterium eligens ATCC 27750	5531
1	Cellular_org	Eubacterium hallii	5
1	Cellular_org	Eubacterium hallii DSM 3353	6466
1	Cellular_org	Eubacterium limosum	3
1	Cellular_org	Eubacterium limosum KIST612	9018
1	Cellular_org	Eubacterium rectale	2
1	Cellular_org	Eubacterium rectale ATCC 33656	7248
1	Cellular_org	Eubacterium saburreum	3
1	Cellular_org	Eubacterium saphenum ATCC 49989	1908
1	Cellular_org	Eubacterium siraeum DSM 15702	5406
1	Cellular_org	Eubacterium ventriosum	1
1	Cellular_org	Eubacterium ventriosum ATCC 27560	5604
1	Cellular_org	Eubacterium yurii subsp. margaretiae ATCC 43715	4268
1	Cellular_org	Exiguobacterium arabatum	47
1	Cellular_org	Exiguobacterium sibiricum	4
1	Cellular_org	Exiguobacterium sibiricum 255-15	6031
1	Cellular_org	Exiguobacterium sp. AT1b	6041
1	Cellular_org	Faecalibacterium cf. prausnitzii KLE1255	3355
1	Cellular_org	Faecalibacterium prausnitzii	2
1	Cellular_org	Faecalibacterium prausnitzii A2-165	6953
1	Cellular_org	Faecalibacterium prausnitzii M21/2	6986
1	Cellular_org	Ferrimonas balearica	2
1	Cellular_org	Ferrimonas balearica DSM 9799	7565
1	Cellular_org	Fervidobacterium nodosum Rt17-B1	3501
1	Cellular_org	Fibrobacter succinogenes	17
1	Cellular_org	Fibrobacter succinogenes subsp. succinogenes S85	9100
1	Cellular_org	Finegoldia magna	14
1	Cellular_org	Finegoldia magna ACS-171-V-Col3	3480
1	Cellular_org	Finegoldia magna ATCC 29328	3632
1	Cellular_org	Finegoldia magna ATCC 53516	3676
1	Cellular_org	Finegoldia magna BVS033A4	3808
1	Cellular_org	Flavobacteria bacterium BAL38	5224
1	Cellular_org	Flavobacteria bacterium BBFL7	5184
1	Cellular_org	Flavobacteria bacterium MS024-2A	3544
1	Cellular_org	Flavobacteria bacterium MS024-3C	2768
1	Cellular_org	Flavobacteriaceae bacterium 3519-10	5069
1	Cellular_org	Flavobacteriales bacterium ALC-1	6890
1	Cellular_org	Flavobacterium johnsoniae	66
1	Cellular_org	Flavobacterium johnsoniae UW101	10084
1	Cellular_org	Flavobacterium psychrophilum	691
1	Cellular_org	Flavobacterium psychrophilum JIP02/86	4826
1	Cellular_org	Flavobacterium sp.	14
1	Cellular_org	Flavobacterium sp. KI723T1	8
1	Cellular_org	Fluoribacter dumoffii	130
1	Cellular_org	Francisella novicida	101
1	Cellular_org	Francisella novicida FTG	3468
1	Cellular_org	Francisella novicida GA99-3548	3318
1	Cellular_org	Francisella novicida GA99-3549	3
1	Cellular_org	Francisella novicida U112	1765
1	Cellular_org	Francisella philomiragia	81
1	Cellular_org	Francisella philomiragia subsp. philomiragia ATCC 25015	5679
1	Cellular_org	Francisella philomiragia subsp. philomiragia ATCC 25017	3842
1	Cellular_org	Francisella tularensis	73
1	Cellular_org	Francisella tularensis subsp. holarctica	232
1	Cellular_org	Francisella tularensis subsp. holarctica 257	3002
1	Cellular_org	Francisella tularensis subsp. holarctica FSC022	3042
1	Cellular_org	Francisella tularensis subsp. holarctica FSC200	2008
1	Cellular_org	Francisella tularensis subsp. holarctica FTNF002-00	3161
1	Cellular_org	Francisella tularensis subsp. holarctica LVS	3508
1	Cellular_org	Francisella tularensis subsp. holarctica OSU18	3110
1	Cellular_org	Francisella tularensis subsp. holarctica URFT1	3524
1	Cellular_org	Francisella tularensis subsp. mediasiatica	59
1	Cellular_org	Francisella tularensis subsp. mediasiatica FSC147	2823
1	Cellular_org	Francisella tularensis subsp. tularensis	241
1	Cellular_org	Francisella tularensis subsp. tularensis FSC033	3046
1	Cellular_org	Francisella tularensis subsp. tularensis FSC198	3210
1	Cellular_org	Francisella tularensis subsp. tularensis MA00-2987	5051
1	Cellular_org	Francisella tularensis subsp. tularensis SCHU S4	3209
1	Cellular_org	Francisella tularensis subsp. tularensis WY96-3418	3268
1	Cellular_org	Frankia alni	49
1	Cellular_org	Frankia alni ACN14a	13418
1	Cellular_org	Frankia sp. CcI3	9005
1	Cellular_org	Frankia sp. CpI1	43
1	Cellular_org	Frankia sp. EAN1pec	14384
1	Cellular_org	Frankia sp. EUN1f	16368
1	Cellular_org	Frankia sp. EuI1c	14623
1	Cellular_org	Frankia symbiont of Datisca glomerata	9456
1	Cellular_org	Fulvimarina pelagi HTCC2506	7508
1	Cellular_org	Fusobacterium gonidiaformans ATCC 25563	1653
1	Cellular_org	Fusobacterium mortiferum	5
1	Cellular_org	Fusobacterium mortiferum ATCC 9817	5104
1	Cellular_org	Fusobacterium nucleatum	168
1	Cellular_org	Fusobacterium nucleatum subsp. nucleatum	1
1	Cellular_org	Fusobacterium nucleatum subsp. nucleatum ATCC 23726	4256
1	Cellular_org	Fusobacterium nucleatum subsp. nucleatum ATCC 25586	4134
1	Cellular_org	Fusobacterium nucleatum subsp. polymorphum ATCC 10953	4754
1	Cellular_org	Fusobacterium nucleatum subsp. vincentii ATCC 49256	4504
1	Cellular_org	Fusobacterium periodonticum	38
1	Cellular_org	Fusobacterium periodonticum ATCC 33693	5136
1	Cellular_org	Fusobacterium sp. 1_1_41FAA	4649
1	Cellular_org	Fusobacterium sp. 2_1_31	4594
1	Cellular_org	Fusobacterium sp. 3_1_27	4011
1	Cellular_org	Fusobacterium sp. 3_1_33	4246
1	Cellular_org	Fusobacterium sp. 3_1_36A2	4262
1	Cellular_org	Fusobacterium sp. 3_1_5R	1939
1	Cellular_org	Fusobacterium sp. 4_1_13	4308
1	Cellular_org	Fusobacterium sp. 7_1	4836
1	Cellular_org	Fusobacterium sp. D11	7114
1	Cellular_org	Fusobacterium sp. D12	2231
1	Cellular_org	Fusobacterium ulcerans ATCC 49185	3285
1	Cellular_org	Fusobacterium varium	12
1	Cellular_org	Fusobacterium varium ATCC 27725	6024
1	Cellular_org	Gallionella capsiferriformans ES-2	5788
1	Cellular_org	Gardnerella vaginalis	9
1	Cellular_org	Gardnerella vaginalis 409-05	2519
1	Cellular_org	Gardnerella vaginalis 5-1	2670
1	Cellular_org	Gardnerella vaginalis AMD	2626
1	Cellular_org	Gardnerella vaginalis ATCC 14018	1331
1	Cellular_org	Gardnerella vaginalis ATCC 14019	2669
1	Cellular_org	Gemella haemolysans	27
1	Cellular_org	Gemella haemolysans ATCC 10379	3420
1	Cellular_org	Gemella morbillorum	12
1	Cellular_org	Gemmata obscuriglobus UQM 2246	7989
1	Cellular_org	Gemmatimonas aurantiaca T-27	7870
1	Cellular_org	Geobacillus kaustophilus	55
1	Cellular_org	Geobacillus kaustophilus HTA426	7079
1	Cellular_org	Geobacillus sp. C56-T3	6630
1	Cellular_org	Geobacillus sp. G11MC16	7240
1	Cellular_org	Geobacillus sp. WCH70	6336
1	Cellular_org	Geobacillus sp. Y4.1MC1	7656
1	Cellular_org	Geobacillus sp. Y412MC52	7212
1	Cellular_org	Geobacillus sp. Y412MC61	6892
1	Cellular_org	Geobacillus stearothermophilus	892
1	Cellular_org	Geobacillus thermodenitrificans	18
1	Cellular_org	Geobacillus thermodenitrificans NG80-2	6893
1	Cellular_org	Geobacillus thermoglucosidasius	38
1	Cellular_org	Geobacillus thermoglucosidasius C56-YS93	8048
1	Cellular_org	Geobacter bemidjiensis	1
1	Cellular_org	Geobacter bemidjiensis Bem	8116
1	Cellular_org	Geobacter lovleyi SZ	7370
1	Cellular_org	Geobacter metallireducens	15
1	Cellular_org	Geobacter metallireducens GS-15	7066
1	Cellular_org	Geobacter sp. FRC-32	7596
1	Cellular_org	Geobacter sp. M18	8973
1	Cellular_org	Geobacter sp. M21	8161
1	Cellular_org	Geobacter sulfurreducens	5
1	Cellular_org	Geobacter sulfurreducens PCA	6878
1	Cellular_org	Geobacter uraniireducens Rf4	8715
1	Cellular_org	Geodermatophilus obscurus	1
1	Cellular_org	Geodermatophilus obscurus DSM 43160	9622
1	Cellular_org	Glaciecola sp. HTCC2999	2242
1	Cellular_org	Gloeobacter violaceus	1
1	Cellular_org	Gloeobacter violaceus PCC 7421	8872
1	Cellular_org	Gluconacetobacter diazotrophicus	43
1	Cellular_org	Gluconacetobacter diazotrophicus PAl 5	14820
1	Cellular_org	Gluconacetobacter hansenii	10
1	Cellular_org	Gluconacetobacter hansenii ATCC 23769	6630
1	Cellular_org	Gluconacetobacter xylinus	110
1	Cellular_org	Gluconacetobacter xylinus NBRC 3288	282
1	Cellular_org	Gluconobacter oxydans	79
1	Cellular_org	Gluconobacter oxydans 621H	5328
1	Cellular_org	Gordonia bronchialis	3
1	Cellular_org	Gordonia bronchialis DSM 43247	9399
1	Cellular_org	Gordonia westfalica	215
1	Cellular_org	Gramella forsetii KT0803	7168
1	Cellular_org	Granulibacter bethesdensis	3
1	Cellular_org	Granulibacter bethesdensis CGDNIH1	4875
1	Cellular_org	Granulicatella adiacens	13
1	Cellular_org	Granulicatella adiacens ATCC 49175	3846
1	Cellular_org	Granulicatella elegans	4
1	Cellular_org	Granulicatella elegans ATCC 700633	3405
1	Cellular_org	Grimontia hollisae	39
1	Cellular_org	Grimontia hollisae CIP 101886	7134
1	Cellular_org	Haemophilus ducreyi	189
1	Cellular_org	Haemophilus ducreyi 35000HP	3434
1	Cellular_org	Haemophilus influenzae	2990
1	Cellular_org	Haemophilus influenzae 22.1-21	4452
1	Cellular_org	Haemophilus influenzae 22.4-21	2307
1	Cellular_org	Haemophilus influenzae 3655	3858
1	Cellular_org	Haemophilus influenzae 6P18H1	3787
1	Cellular_org	Haemophilus influenzae 7P49H1	3504
1	Cellular_org	Haemophilus influenzae 86-028NP	3584
1	Cellular_org	Haemophilus influenzae HK1212	4098
1	Cellular_org	Haemophilus influenzae NT127	3618
1	Cellular_org	Haemophilus influenzae PittAA	3962
1	Cellular_org	Haemophilus influenzae PittEE	3232
1	Cellular_org	Haemophilus influenzae PittGG	3328
1	Cellular_org	Haemophilus influenzae PittHH	3954
1	Cellular_org	Haemophilus influenzae PittII	4056
1	Cellular_org	Haemophilus influenzae R3021	6503
1	Cellular_org	Haemophilus influenzae Rd KW20	3368
1	Cellular_org	Haemophilus influenzae RdAW	3436
1	Cellular_org	Haemophilus influenzae biotype aegyptius	267
1	Cellular_org	Haemophilus parasuis	1756
1	Cellular_org	Haemophilus parasuis 29755	4563
1	Cellular_org	Haemophilus parasuis SH0165	4042
1	Cellular_org	Haemophilus somnus 129PT	3596
1	Cellular_org	Haemophilus somnus 2336	3965
1	Cellular_org	Hafnia alvei	101
1	Cellular_org	Hahella chejuensis KCTC 2396	13582
1	Cellular_org	Haliangium ochraceum DSM 14365	13438
1	Cellular_org	Halomonas elongata	21
1	Cellular_org	Halomonas elongata DSM 2581	6958
1	Cellular_org	Halorhodospira halophila	17
1	Cellular_org	Halorhodospira halophila SL1	4814
1	Cellular_org	Halothermothrix orenii	7
1	Cellular_org	Halothermothrix orenii H 168	4684
1	Cellular_org	Halothiobacillus neapolitanus	1
1	Cellular_org	Halothiobacillus neapolitanus c2	4726
1	Cellular_org	Helicobacter acinonychis	30
1	Cellular_org	Helicobacter acinonychis str. Sheeba	3237
1	Cellular_org	Helicobacter bilis	42
1	Cellular_org	Helicobacter bilis ATCC 43879	4532
1	Cellular_org	Helicobacter canadensis	10
1	Cellular_org	Helicobacter canadensis MIT 98-5491	4745
1	Cellular_org	Helicobacter cinaedi	31
1	Cellular_org	Helicobacter cinaedi CCUG 18818	2384
1	Cellular_org	Helicobacter felis	43
1	Cellular_org	Helicobacter hepaticus	97
1	Cellular_org	Helicobacter hepaticus ATCC 51449	3751
1	Cellular_org	Helicobacter mustelae	23
1	Cellular_org	Helicobacter mustelae 12198	2798
1	Cellular_org	Helicobacter pullorum	32
1	Cellular_org	Helicobacter pullorum MIT 98-5489	4016
1	Cellular_org	Helicobacter pylori	17987
1	Cellular_org	Helicobacter pylori 26695	3141
1	Cellular_org	Helicobacter pylori 98-10	3056
1	Cellular_org	Helicobacter pylori B128	3465
1	Cellular_org	Helicobacter pylori B38	2766
1	Cellular_org	Helicobacter pylori B8	3413
1	Cellular_org	Helicobacter pylori G27	3018
1	Cellular_org	Helicobacter pylori HPAG1	3084
1	Cellular_org	Helicobacter pylori HPKX_438_AG0C1	2898
1	Cellular_org	Helicobacter pylori HPKX_438_CA4C1	3925
1	Cellular_org	Helicobacter pylori J99	2979
1	Cellular_org	Helicobacter pylori P12	3157
1	Cellular_org	Helicobacter pylori PeCan4	3126
1	Cellular_org	Helicobacter pylori SJM180	3162
1	Cellular_org	Helicobacter pylori Shi470	3137
1	Cellular_org	Helicobacter suis	7
1	Cellular_org	Helicobacter suis HS1	3
1	Cellular_org	Helicobacter winghamensis	1
1	Cellular_org	Helicobacter winghamensis ATCC BAA-430	3279
1	Cellular_org	Heliobacterium modesticaldum	6
1	Cellular_org	Heliobacterium modesticaldum Ice1	6000
1	Cellular_org	Herbaspirillum seropedicae	249
1	Cellular_org	Herbaspirillum seropedicae SmR1	9488
1	Cellular_org	Herminiimonas arsenicoxydans	6608
1	Cellular_org	Herpetosiphon aurantiacus	27
1	Cellular_org	Herpetosiphon aurantiacus ATCC 23779	10557
1	Cellular_org	Hirschia baltica ATCC 49814	6374
1	Cellular_org	Histophilus somni	114
1	Cellular_org	Hoeflea phototrophica DFL-43	8714
1	Cellular_org	Holdemania filiformis DSM 12042	8446
1	Cellular_org	Hydrogenivirga sp. 128-5-R1-1	7616
1	Cellular_org	Hydrogenobacter thermophilus	89
1	Cellular_org	Hydrogenobacter thermophilus TK-6	5659
1	Cellular_org	Hydrogenobaculum sp. Y04AAS1	3258
1	Cellular_org	Hyphomicrobium denitrificans	14
1	Cellular_org	Hyphomicrobium denitrificans ATCC 51888	7024
1	Cellular_org	Hyphomonas neptunium	1
1	Cellular_org	Hyphomonas neptunium ATCC 15444	7010
1	Cellular_org	Idiomarina baltica	1
1	Cellular_org	Idiomarina baltica OS145	5216
1	Cellular_org	Idiomarina loihiensis L2TR	5256
1	Cellular_org	Ilyobacter polytropus DSM 2926	5760
1	Cellular_org	Isosphaera pallida ATCC 43644	1
1	Cellular_org	Janibacter sp. HTCC2649	8200
1	Cellular_org	Jannaschia sp. CCS1	8566
1	Cellular_org	Janthinobacterium sp. Marseille	7394
1	Cellular_org	Jonesia denitrificans DSM 20603	5022
1	Cellular_org	Jonquetella anthropi E3_33 E1	3668
1	Cellular_org	Kangiella koreensis DSM 16069	5264
1	Cellular_org	Ketogulonicigenium vulgare	9
1	Cellular_org	Ketogulonicigenium vulgare Y25	6426
1	Cellular_org	Kineococcus radiotolerans SRS30216	9362
1	Cellular_org	Kingella oralis ATCC 51147	6330
1	Cellular_org	Klebsiella oxytoca	570
1	Cellular_org	Klebsiella oxytoca KOX105	139
1	Cellular_org	Klebsiella pneumoniae	7718
1	Cellular_org	Klebsiella pneumoniae 342	11537
1	Cellular_org	Klebsiella pneumoniae NTUH-K2044	10647
1	Cellular_org	Klebsiella pneumoniae subsp. pneumoniae	25
1	Cellular_org	Klebsiella pneumoniae subsp. pneumoniae MGH 78578	10370
1	Cellular_org	Klebsiella pneumoniae subsp. rhinoscleromatis	10
1	Cellular_org	Klebsiella pneumoniae subsp. rhinoscleromatis ATCC 13884	11343
1	Cellular_org	Klebsiella sp. 1_1_55	10020
1	Cellular_org	Klebsiella sp. KCL-2	4
1	Cellular_org	Klebsiella variicola	37
1	Cellular_org	Klebsiella variicola At-22	10114
1	Cellular_org	Kocuria rhizophila	2
1	Cellular_org	Kocuria rhizophila DC2201	4716
1	Cellular_org	Kordia algicida OT-1	9028
1	Cellular_org	Kosmotoga olearia TBF 19.5.1	4263
1	Cellular_org	Kribbella flavida	1
1	Cellular_org	Kribbella flavida DSM 17836	13886
1	Cellular_org	Ktedonobacter racemifer DSM 44963	22906
1	Cellular_org	Kytococcus sedentarius	1
1	Cellular_org	Kytococcus sedentarius DSM 20547	5108
1	Cellular_org	Labrenzia aggregata	3
1	Cellular_org	Labrenzia alexandrii DFL-11	10770
1	Cellular_org	Lactobacillus acidipiscis	24
1	Cellular_org	Lactobacillus acidophilus	136
1	Cellular_org	Lactobacillus acidophilus ATCC 4796	4040
1	Cellular_org	Lactobacillus acidophilus NCFM	3726
1	Cellular_org	Lactobacillus amylolyticus	7
1	Cellular_org	Lactobacillus amylolyticus DSM 11664	3371
1	Cellular_org	Lactobacillus amylovorus	48
1	Cellular_org	Lactobacillus antri	2
1	Cellular_org	Lactobacillus antri DSM 16041	4448
1	Cellular_org	Lactobacillus brevis	259
1	Cellular_org	Lactobacillus brevis ATCC 367	4436
1	Cellular_org	Lactobacillus brevis subsp. gravesensis ATCC 27305	6082
1	Cellular_org	Lactobacillus buchneri	31
1	Cellular_org	Lactobacillus buchneri ATCC 11577	6004
1	Cellular_org	Lactobacillus casei	816
1	Cellular_org	Lactobacillus casei ATCC 334	5608
1	Cellular_org	Lactobacillus casei BL23	6120
1	Cellular_org	Lactobacillus casei str. Zhang	5698
1	Cellular_org	Lactobacillus coleohominis	4
1	Cellular_org	Lactobacillus coleohominis 101-4-CHN	3304
1	Cellular_org	Lactobacillus crispatus	72
1	Cellular_org	Lactobacillus crispatus 125-2-CHN	4164
1	Cellular_org	Lactobacillus crispatus 214-1	4326
1	Cellular_org	Lactobacillus crispatus JV-V01	4418
1	Cellular_org	Lactobacillus crispatus MV-1A-US	4302
1	Cellular_org	Lactobacillus crispatus MV-3A-US	4660
1	Cellular_org	Lactobacillus crispatus ST1	4048
1	Cellular_org	Lactobacillus curvatus	101
1	Cellular_org	Lactobacillus delbrueckii	79
1	Cellular_org	Lactobacillus delbrueckii subsp. bulgaricus	73
1	Cellular_org	Lactobacillus delbrueckii subsp. bulgaricus ATCC 11842	3107
1	Cellular_org	Lactobacillus delbrueckii subsp. bulgaricus ATCC BAA-365	3436
1	Cellular_org	Lactobacillus delbrueckii subsp. bulgaricus PB2003/044-T3-4	3818
1	Cellular_org	Lactobacillus delbrueckii subsp. lactis	636
1	Cellular_org	Lactobacillus farciminis	9
1	Cellular_org	Lactobacillus fermentum	128
1	Cellular_org	Lactobacillus fermentum 28-3-CHN	3760
1	Cellular_org	Lactobacillus fermentum ATCC 14931	3732
1	Cellular_org	Lactobacillus fermentum IFO 3956	3686
1	Cellular_org	Lactobacillus gasseri	177
1	Cellular_org	Lactobacillus gasseri 202-4	3546
1	Cellular_org	Lactobacillus gasseri 224-1	4504
1	Cellular_org	Lactobacillus gasseri ATCC 33323	3515
1	Cellular_org	Lactobacillus gasseri JV-V03	3954
1	Cellular_org	Lactobacillus gasseri MV-22	1917
1	Cellular_org	Lactobacillus helveticus	520
1	Cellular_org	Lactobacillus helveticus DPC 4571	3235
1	Cellular_org	Lactobacillus helveticus DSM 20075	4159
1	Cellular_org	Lactobacillus helveticus subsp. jugurti	2
1	Cellular_org	Lactobacillus hilgardii	34
1	Cellular_org	Lactobacillus hilgardii ATCC 8290	5582
1	Cellular_org	Lactobacillus iners	10
1	Cellular_org	Lactobacillus iners AB-1	1209
1	Cellular_org	Lactobacillus iners DSM 13335	2428
1	Cellular_org	Lactobacillus iners LactinV 01V1-a	3054
1	Cellular_org	Lactobacillus iners LactinV 03V1-b	2918
1	Cellular_org	Lactobacillus iners LactinV 09V1-c	2722
1	Cellular_org	Lactobacillus iners LactinV 11V1-d	2676
1	Cellular_org	Lactobacillus iners SPIN 2503V10-D	2546
1	Cellular_org	Lactobacillus jensenii	13
1	Cellular_org	Lactobacillus jensenii 115-3-CHN	2940
1	Cellular_org	Lactobacillus jensenii 1153	3156
1	Cellular_org	Lactobacillus jensenii 208-1	6364
1	Cellular_org	Lactobacillus jensenii 269-3	3150
1	Cellular_org	Lactobacillus jensenii 27-2-CHN	2952
1	Cellular_org	Lactobacillus jensenii JV-V16	2900
1	Cellular_org	Lactobacillus jensenii SJ-7A-US	3260
1	Cellular_org	Lactobacillus johnsonii	142
1	Cellular_org	Lactobacillus johnsonii ATCC 33200	3676
1	Cellular_org	Lactobacillus johnsonii FI9785	3470
1	Cellular_org	Lactobacillus johnsonii NCC 533	3600
1	Cellular_org	Lactobacillus oris	4
1	Cellular_org	Lactobacillus paracasei	115
1	Cellular_org	Lactobacillus paracasei TXW	4
1	Cellular_org	Lactobacillus paracasei subsp. paracasei	209
1	Cellular_org	Lactobacillus paracasei subsp. paracasei 8700:2	6042
1	Cellular_org	Lactobacillus paracasei subsp. paracasei ATCC 25302	6084
1	Cellular_org	Lactobacillus pentosus	36
1	Cellular_org	Lactobacillus plantarum	859
1	Cellular_org	Lactobacillus plantarum JDM1	5896
1	Cellular_org	Lactobacillus plantarum WCFS1	6116
1	Cellular_org	Lactobacillus plantarum subsp. plantarum	105
1	Cellular_org	Lactobacillus plantarum subsp. plantarum ATCC 14917	6308
1	Cellular_org	Lactobacillus plantarum subsp. plantarum ST-III	6076
1	Cellular_org	Lactobacillus reuteri	1818
1	Cellular_org	Lactobacillus reuteri 100-23	4377
1	Cellular_org	Lactobacillus reuteri CF48-3A	4328
1	Cellular_org	Lactobacillus reuteri DSM 20016	3860
1	Cellular_org	Lactobacillus reuteri JCM 1112	3640
1	Cellular_org	Lactobacillus reuteri MM2-3	4090
1	Cellular_org	Lactobacillus reuteri MM4-1A	4046
1	Cellular_org	Lactobacillus reuteri SD2112	4524
1	Cellular_org	Lactobacillus rhamnosus	225
1	Cellular_org	Lactobacillus rhamnosus GG	8697
1	Cellular_org	Lactobacillus rhamnosus HN001	5713
1	Cellular_org	Lactobacillus rhamnosus LMS2-1	6308
1	Cellular_org	Lactobacillus rhamnosus Lc 705	5949
1	Cellular_org	Lactobacillus ruminis	8
1	Cellular_org	Lactobacillus ruminis ATCC 25644	4528
1	Cellular_org	Lactobacillus sakei	350
1	Cellular_org	Lactobacillus sakei subsp. sakei	9
1	Cellular_org	Lactobacillus sakei subsp. sakei 23K	3806
1	Cellular_org	Lactobacillus salivarius	138
1	Cellular_org	Lactobacillus salivarius ACS-116-V-Col5a	4242
1	Cellular_org	Lactobacillus salivarius ATCC 11741	3952
1	Cellular_org	Lactobacillus salivarius UCC118	3720
1	Cellular_org	Lactobacillus ultunensis	3
1	Cellular_org	Lactobacillus ultunensis DSM 16047	4420
1	Cellular_org	Lactobacillus vaginalis	4
1	Cellular_org	Lactobacillus vaginalis ATCC 49540	3740
1	Cellular_org	Lactococcus garvieae	123
1	Cellular_org	Lactococcus lactis	1481
1	Cellular_org	Lactococcus lactis subsp. cremoris	389
1	Cellular_org	Lactococcus lactis subsp. cremoris MG1363	5106
1	Cellular_org	Lactococcus lactis subsp. cremoris SK11	5008
1	Cellular_org	Lactococcus lactis subsp. lactis	744
1	Cellular_org	Lactococcus lactis subsp. lactis Il1403	4587
1	Cellular_org	Lactococcus lactis subsp. lactis K214	29
1	Cellular_org	Lactococcus lactis subsp. lactis KF147	4946
1	Cellular_org	Lactococcus lactis subsp. lactis bv. diacetylactis	163
1	Cellular_org	Laribacter hongkongensis	74
1	Cellular_org	Laribacter hongkongensis HLHK9	6473
1	Cellular_org	Lawsonia intracellularis	23
1	Cellular_org	Lawsonia intracellularis PHE/MN1-00	2682
1	Cellular_org	Leeuwenhoekiella blandensis MED217	7470
1	Cellular_org	Legionella drancourtii	3
1	Cellular_org	Legionella drancourtii LLAP12	7314
1	Cellular_org	Legionella longbeachae	47
1	Cellular_org	Legionella longbeachae D-4968	7640
1	Cellular_org	Legionella longbeachae NSW150	6940
1	Cellular_org	Legionella pneumophila	3779
1	Cellular_org	Legionella pneumophila 2300/99 Alcoy	6387
1	Cellular_org	Legionella pneumophila serogroup 1	18
1	Cellular_org	Legionella pneumophila str. Corby	6428
1	Cellular_org	Legionella pneumophila str. Lens	5868
1	Cellular_org	Legionella pneumophila str. Paris	6332
1	Cellular_org	Legionella pneumophila subsp. pneumophila	29
1	Cellular_org	Legionella pneumophila subsp. pneumophila str. Philadelphia 1	5949
1	Cellular_org	Leifsonia xyli	3
1	Cellular_org	Leifsonia xyli subsp. xyli	14
1	Cellular_org	Leifsonia xyli subsp. xyli str. CTCB07	4060
1	Cellular_org	Lentisphaera araneosa HTCC2155	10208
1	Cellular_org	Leptolyngbya boryana	30
1	Cellular_org	Leptolyngbya foveolarum	4
1	Cellular_org	Leptolyngbya sp. PCC 6402	12
1	Cellular_org	Leptolyngbya valderiana BDU 20041	19
1	Cellular_org	Leptospira biflexa	3
1	Cellular_org	Leptospira biflexa serovar Patoc	75
1	Cellular_org	Leptospira biflexa serovar Patoc strain 'Patoc 1 (Ames)'	7200
1	Cellular_org	Leptospira biflexa serovar Patoc strain 'Patoc 1 (Paris)'	7470
1	Cellular_org	Leptospira borgpetersenii	105
1	Cellular_org	Leptospira borgpetersenii serovar Hardjo-bovis	19
1	Cellular_org	Leptospira borgpetersenii serovar Hardjo-bovis JB197	5760
1	Cellular_org	Leptospira borgpetersenii serovar Hardjo-bovis L550	5890
1	Cellular_org	Leptospira interrogans	501
1	Cellular_org	Leptospira interrogans serovar Copenhageni	133
1	Cellular_org	Leptospira interrogans serovar Copenhageni str. Fiocruz L1-130	7325
1	Cellular_org	Leptospira interrogans serovar Lai	45
1	Cellular_org	Leptospira interrogans serovar Lai str. 56601	7408
1	Cellular_org	Leptospirillum ferrooxidans	301
1	Cellular_org	Leptothrix cholodnii	6
1	Cellular_org	Leptothrix cholodnii SP-6	8726
1	Cellular_org	Leptotrichia buccalis	4
1	Cellular_org	Leptotrichia buccalis C-1013-b	2220
1	Cellular_org	Leptotrichia goodfellowii F0264	4750
1	Cellular_org	Leptotrichia hofstadii F0254	5692
1	Cellular_org	Leuconostoc citreum	92
1	Cellular_org	Leuconostoc citreum KM20	3640
1	Cellular_org	Leuconostoc gasicomitatum	18
1	Cellular_org	Leuconostoc gasicomitatum LMG 18811	3825
1	Cellular_org	Leuconostoc kimchii	7
1	Cellular_org	Leuconostoc kimchii IMSNU 11154	4259
1	Cellular_org	Leuconostoc mesenteroides	105
1	Cellular_org	Leuconostoc mesenteroides subsp. cremoris	25
1	Cellular_org	Leuconostoc mesenteroides subsp. cremoris ATCC 19254	3694
1	Cellular_org	Leuconostoc mesenteroides subsp. mesenteroides	45
1	Cellular_org	Leuconostoc mesenteroides subsp. mesenteroides ATCC 8293	4010
1	Cellular_org	Leuconostoc mesenteroides subsp. mesenteroides Y110	3
1	Cellular_org	Limnobacter sp. MED105	6490
1	Cellular_org	Listeria grayi	200
1	Cellular_org	Listeria grayi DSM 20601	5252
1	Cellular_org	Listeria innocua	3597
1	Cellular_org	Listeria innocua Clip11262	3043
1	Cellular_org	Listeria ivanovii	92
1	Cellular_org	Listeria marthii	42
1	Cellular_org	Listeria monocytogenes	20657
1	Cellular_org	Listeria monocytogenes 08-5578	6176
1	Cellular_org	Listeria monocytogenes 08-5923	5932
1	Cellular_org	Listeria monocytogenes 10403S	2855
1	Cellular_org	Listeria monocytogenes EGD-e	2851
1	Cellular_org	Listeria monocytogenes F6900	6010
1	Cellular_org	Listeria monocytogenes FSL F2-515	2697
1	Cellular_org	Listeria monocytogenes FSL J1-175	3147
1	Cellular_org	Listeria monocytogenes FSL J1-194	6024
1	Cellular_org	Listeria monocytogenes FSL J1-208	2784
1	Cellular_org	Listeria monocytogenes FSL J2-003	2937
1	Cellular_org	Listeria monocytogenes FSL J2-064	2934
1	Cellular_org	Listeria monocytogenes FSL J2-071	5434
1	Cellular_org	Listeria monocytogenes FSL N1-017	6338
1	Cellular_org	Listeria monocytogenes FSL N3-165	5780
1	Cellular_org	Listeria monocytogenes FSL R2-503	6054
1	Cellular_org	Listeria monocytogenes FSL R2-561	2937
1	Cellular_org	Listeria monocytogenes Finland 1988	2714
1	Cellular_org	Listeria monocytogenes HCC23	5954
1	Cellular_org	Listeria monocytogenes HPB2262	6104
1	Cellular_org	Listeria monocytogenes J0161	3080
1	Cellular_org	Listeria monocytogenes J2818	6166
1	Cellular_org	Listeria monocytogenes LO28	2999
1	Cellular_org	Listeria monocytogenes serotype 4b str. F2365	2821
1	Cellular_org	Listeria seeligeri	399
1	Cellular_org	Listeria seeligeri serovar 1/2b str. SLCC3954	5420
1	Cellular_org	Listeria welshimeri	132
1	Cellular_org	Listeria welshimeri serovar 6b str. SLCC5334	5548
1	Cellular_org	Listonella anguillarum	438
1	Cellular_org	Listonella anguillarum 775	68
1	Cellular_org	Listonella anguillarum serovar O2	61
1	Cellular_org	Loktanella vestfoldensis	4
1	Cellular_org	Loktanella vestfoldensis SKA53	6136
1	Cellular_org	Lutiella nitroferrum 2002	7850
1	Cellular_org	Lyngbya sp. PCC 8106	12284
1	Cellular_org	Lysinibacillus fusiformis	4
1	Cellular_org	Lysinibacillus fusiformis ZC1	9458
1	Cellular_org	Lysinibacillus sphaericus	160
1	Cellular_org	Lysinibacillus sphaericus C3-41	9545
1	Cellular_org	Macrococcus caseolyticus	54
1	Cellular_org	Macrococcus caseolyticus JCSC5402	4113
1	Cellular_org	Magnetococcus sp. MC-1	7432
1	Cellular_org	Magnetospirillum gryphiswaldense	211
1	Cellular_org	Magnetospirillum gryphiswaldense MSR-1	4381
1	Cellular_org	Magnetospirillum magneticum	16
1	Cellular_org	Magnetospirillum magneticum AMB-1	9124
1	Cellular_org	Magnetospirillum magnetotacticum	28
1	Cellular_org	Magnetospirillum magnetotacticum MS-1	10149
1	Cellular_org	Mannheimia haemolytica	681
1	Cellular_org	Mannheimia haemolytica PHL213	5385
1	Cellular_org	Mannheimia haemolytica serotype A2 str. BOVINE	5104
1	Cellular_org	Mannheimia haemolytica serotype A2 str. OVINE	5364
1	Cellular_org	Mannheimia succiniciproducens MBEL55E	4753
1	Cellular_org	Mannheimia varigena	55
1	Cellular_org	Maricaulis maris	2
1	Cellular_org	Maricaulis maris MCS10	6126
1	Cellular_org	Marinobacter algicola DG893	8254
1	Cellular_org	Marinobacter aquaeolei VT8	8544
1	Cellular_org	Marinobacter hydrocarbonoclasticus	133
1	Cellular_org	Marinobacter sp. ELB17	9700
1	Cellular_org	Marinococcus halophilus	15
1	Cellular_org	Marinomonas sp. MED121	9640
1	Cellular_org	Marinomonas sp. MWYL1	8878
1	Cellular_org	Mariprofundus ferrooxydans PV-1	5732
1	Cellular_org	Maritimibacter alkaliphilus HTCC2654	4712
1	Cellular_org	Megasphaera genomosp. type_1 str. 28L	3220
1	Cellular_org	Megasphaera micronuciformis	1
1	Cellular_org	Megasphaera micronuciformis F0359	1774
1	Cellular_org	Meiothermus ruber	14
1	Cellular_org	Meiothermus ruber DSM 1279	6032
1	Cellular_org	Meiothermus silvanus DSM 9946	7020
1	Cellular_org	Mesoplasma florum	2
1	Cellular_org	Mesoplasma florum L1	1366
1	Cellular_org	Mesorhizobium ciceri	84
1	Cellular_org	Mesorhizobium ciceri biovar biserrulae	26
1	Cellular_org	Mesorhizobium loti	531
1	Cellular_org	Mesorhizobium loti MAFF303099	14553
1	Cellular_org	Mesorhizobium opportunistum	2
1	Cellular_org	Mesorhizobium opportunistum WSM2075	13354
1	Cellular_org	Methylacidiphilum infernorum V4	5037
1	Cellular_org	Methylibium petroleiphilum PM1	8898
1	Cellular_org	Methylobacillus flagellatus	39
[truncated: 1,915 more rows]
